# Supplementary material for: (E)-1-(3-Cyano­benzyl­idene)thio­semi­carbazide N,N-dimethyl­formamide solvate
Source: Acta Crystallogr Sect E Struct Rep Online. 2010 Jan 23;66(Pt 2):o421. doi: 10.1107/S160053681000214X (PMC2979889; doi:10.1107/S160053681000214X)
Supplement: Supplementary file 1 [file e-66-0o421-sup1.cif]

##############################################################################
###                                                                        ###
###        Electronic paper (Acta Crystallographica Section E)             ###
###                                                                        ###
##############################################################################
#                                                                            #
# This CIF contains the data in a paper accepted for publication in Acta     #
# Crystallographica Section E. It conforms to the requirements of Notes      #
# for Authors for Section E, and has been peer reviewed under the auspices   #
# of the IUCr Commission on Journals.                                        #
#                                                                            #
# Full details of the Crystallographic Information File format               #
# are given in the paper "The Crystallographic Information File (CIF):       #
# a New Standard Archive File for Crystallography" by S. R. Hall, F. H.      #
# Allen and I. D. Brown [Acta Cryst. (1991), A47, 655-685].                  #
#                                                                            #
# The current version of the core CIF dictionary is obtainable from          #
# ftp://ftp.iucr.org/pub/cif_core.dic. The current version number is 2.4.    #
#                                                                            #
# Software is freely available for graphical display of the structure(s) in  #
# this CIF.  For information consult the CIF home page http://www.iucr.org/  #
# cif/home.html                                                              #
#                                                                            #
# This file may be used for bona fide research purposes within the           #
# scientific community so long as proper attribution is given to the journal # 
# article from which it was obtained.                                        #
#                                                                            #
##############################################################################
                                             
data_I
_audit_creation_method     SHELXL-97
_chemical_name_systematic
;
(<i>E</i>)-1-(3-Cyanobenzylidene)thiosemicarbazide
<i>N</i>,<i>N</i>-dimethylformamide solvate
;
_chemical_name_common     ?
_chemical_formula_moiety     'C9 H8 N4 S, C3 H7 N O'
_chemical_formula_sum     'C12 H15 N5 O S'
_chemical_formula_iupac     'C9 H8 N4 S, C3 H7 N O'
_chemical_formula_weight     277.35
_chemical_melting_point     ?
_symmetry_cell_setting     'Monoclinic'
_symmetry_space_group_name_H-M     'P 21/n'
_symmetry_space_group_name_Hall     '-P 2yn'
loop_
    _symmetry_equiv_pos_as_xyz
    'x, y, z'
    '-x+1/2, y+1/2, -z+1/2'
    '-x, -y, -z'
    'x-1/2, -y-1/2, z-1/2'
_cell_length_a     7.312(7)
_cell_length_b     8.945(3)
_cell_length_c     22.316(19)
_cell_angle_alpha     90.00
_cell_angle_beta     92.12(2)
_cell_angle_gamma     90.00
_cell_volume     1458.6(19)
_cell_formula_units_Z     4
_cell_measurement_reflns_used     2851
_cell_measurement_theta_min     2.2768
_cell_measurement_theta_max     27.4025
_cell_measurement_temperature     293(2)
_exptl_crystal_description     'Block'
_exptl_crystal_colour     'pale yellow'
_exptl_crystal_size_max     0.2000
_exptl_crystal_size_mid     0.2000
_exptl_crystal_size_min     0.2000
_exptl_crystal_density_diffrn     1.263
_exptl_crystal_density_meas     ?
_exptl_crystal_density_method     'not measured'
_exptl_crystal_F_000     584
_exptl_absorpt_coefficient_mu     0.222
_exptl_absorpt_correction_type     'Multi-scan'
_exptl_absorpt_process_details     '(CrystalClear; Rigaku, 2005)'
_exptl_absorpt_correction_T_min     0.7421
_exptl_absorpt_correction_T_max     1.0000
_exptl_special_details
;
;
_diffrn_ambient_temperature     293(2)
_diffrn_radiation_type     MoK\a
_diffrn_radiation_wavelength     0.71073
_diffrn_radiation_source     'fine-focus sealed tube'
_diffrn_radiation_monochromator     graphite
_diffrn_measurement_device_type     'Rigaku Mercury2'
_diffrn_measurement_method     'CCD_Profile_fitting'
_diffrn_detector_area_resol_mean     13.6612
_diffrn_reflns_number     9561
_diffrn_reflns_av_R_equivalents     0.0521
_diffrn_reflns_av_sigmaI/netI     0.0584
_diffrn_reflns_theta_min     2.45
_diffrn_reflns_theta_max     27.44
_diffrn_reflns_theta_full     27.44
_diffrn_measured_fraction_theta_max     0.986
_diffrn_measured_fraction_theta_full     0.986
_diffrn_reflns_limit_h_min     -7
_diffrn_reflns_limit_h_max     9
_diffrn_reflns_limit_k_min     -11
_diffrn_reflns_limit_k_max     11
_diffrn_reflns_limit_l_min     -28
_diffrn_reflns_limit_l_max     24
_diffrn_standards_number     ?
_diffrn_standards_interval_count     ?
_diffrn_standards_interval_time     ?
_diffrn_standards_decay_%     ?
_refine_special_details
;
Refinement of <i>F</i>^2^ against ALL reflections. The weighted <i>R</i>-factor
<i>wR</i> and goodness of fit <i>S</i> are based on <i>F</i>^2^, conventional
<i>R</i>-factors <i>R</i> are based on <i>F</i>, with <i>F</i> set to zero for
negative <i>F</i>^2^. The threshold expression of <i>F</i>^2^ >
\s(<i>F</i>^2^) is used only for calculating <i>R</i>-factors(gt) <i>etc</i>.
and is not relevant to the choice of reflections for refinement.
<i>R</i>-factors based on <i>F</i>^2^ are statistically about twice as large
as those based on <i>F</i>, and <i>R</i>- factors based on ALL data will be
even larger.
;
_reflns_number_total     3280
_reflns_number_gt     2065
_reflns_threshold_expression     I>2sigma(I)
_refine_ls_structure_factor_coef     Fsqd
_refine_ls_matrix_type     full
_refine_ls_R_factor_all     0.0953
_refine_ls_R_factor_gt     0.0547
_refine_ls_wR_factor_gt     0.0945
_refine_ls_wR_factor_ref     0.1091
_refine_ls_goodness_of_fit_ref     1.007
_refine_ls_restrained_S_all     1.007
_refine_ls_number_reflns     3280
_refine_ls_number_parameters     172
_refine_ls_number_restraints     0
_refine_ls_hydrogen_treatment     constr
_refine_ls_weighting_scheme     calc
_refine_ls_weighting_details
         'calc w=1/[\s^2^(Fo^2^)+(0.0200P)^2^+0.8500P] where P=(Fo^2^+2Fc^2^)/3'
_atom_sites_solution_hydrogens     geom
_atom_sites_solution_primary     direct
_atom_sites_solution_secondary     difmap
_refine_ls_shift/su_max     0.001
_refine_ls_shift/su_mean     0.000
_refine_diff_density_max     0.182
_refine_diff_density_min     -0.204
_refine_ls_extinction_method     none
_refine_ls_extinction_coef     ?
loop_
    _atom_type_symbol
    _atom_type_description
    _atom_type_scat_dispersion_real
    _atom_type_scat_dispersion_imag
    _atom_type_scat_source
    'C' 'C' 0.0033 0.0016
                         'International Tables Vol C Tables 4.2.6.8 and 6.1.1.4'
    'H' 'H' 0.0000 0.0000
                         'International Tables Vol C Tables 4.2.6.8 and 6.1.1.4'
    'N' 'N' 0.0061 0.0033
                         'International Tables Vol C Tables 4.2.6.8 and 6.1.1.4'
    'S' 'S' 0.1246 0.1234
                         'International Tables Vol C Tables 4.2.6.8 and 6.1.1.4'
    'O' 'O' 0.0106 0.0060
                         'International Tables Vol C Tables 4.2.6.8 and 6.1.1.4'
_computing_data_collection     'CrystalClear (Rigaku, 2005)'
_computing_cell_refinement     'CrystalClear (Rigaku, 2005)'
_computing_data_reduction     'CrystalClear (Rigaku, 2005)'
_computing_structure_solution     'SHELXS97 (Sheldrick, 2008)'
_computing_structure_refinement     'SHELXL97 (Sheldrick, 2008)'
_computing_molecular_graphics     'SHELXTL (Sheldrick, 2008)'
_computing_publication_material     'SHELXTL (Sheldrick, 2008)'
loop_
    _atom_site_type_symbol
    _atom_site_label
    _atom_site_fract_x
    _atom_site_fract_y
    _atom_site_fract_z
    _atom_site_U_iso_or_equiv
    _atom_site_adp_type
    _atom_site_calc_flag
    _atom_site_refinement_flags
    _atom_site_occupancy
    _atom_site_disorder_assembly
    _atom_site_disorder_group
    S S1 0.60691(11) 0.46135(8) 0.74146(3) 0.0636(2) Uani d . 1 . .
    N N2 0.7389(2) 0.40996(19) 0.57477(8) 0.0425(4) Uani d . 1 . .
    N N3 0.6727(2) 0.4707(2) 0.62652(8) 0.0451(5) Uani d . 1 . .
    H H3A 0.6198 0.5566 0.6258 0.054 Uiso calc R 1 . .
    C C6 0.8765(3) 0.2925(2) 0.46844(10) 0.0430(5) Uani d . 1 . .
    H H6A 0.8857 0.2327 0.5025 0.052 Uiso calc R 1 . .
    N N4 0.7782(3) 0.2634(2) 0.67556(9) 0.0585(6) Uani d . 1 . .
    H H4A 0.8181 0.2320 0.6420 0.070 Uiso calc R 1 . .
    H H4B 0.7939 0.2102 0.7074 0.070 Uiso calc R 1 . .
    C C8 0.7256(3) 0.4903(2) 0.52748(10) 0.0428(5) Uani d . 1 . .
    H H8A 0.6724 0.5846 0.5288 0.051 Uiso calc R 1 . .
    C C9 0.6924(3) 0.3936(2) 0.67810(10) 0.0441(5) Uani d . 1 . .
    C C7 1.0229(3) 0.0938(3) 0.41270(10) 0.0518(6) Uani d . 1 . .
    C C1 0.7947(3) 0.4329(2) 0.47102(9) 0.0402(5) Uani d . 1 . .
    N N1 1.0774(3) -0.0249(3) 0.41178(10) 0.0714(7) Uani d . 1 . .
    C C5 0.9444(3) 0.2423(2) 0.41459(10) 0.0444(5) Uani d . 1 . .
    C C2 0.7832(3) 0.5198(3) 0.41938(10) 0.0501(6) Uani d . 1 . .
    H H2B 0.7295 0.6140 0.4207 0.060 Uiso calc R 1 . .
    C C3 0.8504(3) 0.4685(3) 0.36610(10) 0.0565(6) Uani d . 1 . .
    H H3B 0.8407 0.5281 0.3320 0.068 Uiso calc R 1 . .
    C C4 0.9316(3) 0.3298(3) 0.36311(10) 0.0535(6) Uani d . 1 . .
    H H4C 0.9770 0.2953 0.3273 0.064 Uiso calc R 1 . .
    N N5 0.4289(3) 0.9814(2) 0.63750(9) 0.0565(5) Uani d . 1 . .
    C C10 0.4945(4) 0.8452(3) 0.64567(13) 0.0641(7) Uani d . 1 . .
    H H10A 0.4904 0.8055 0.6841 0.077 Uiso calc R 1 . .
    O O1 0.5606(3) 0.76602(19) 0.60695(9) 0.0718(6) Uani d . 1 . .
    C C11 0.4348(4) 1.0502(3) 0.57878(13) 0.0756(8) Uani d . 1 . .
    H H11A 0.4869 0.9813 0.5512 0.113 Uiso calc R 1 . .
    H H11B 0.5085 1.1389 0.5813 0.113 Uiso calc R 1 . .
    H H11C 0.3129 1.0759 0.5650 0.113 Uiso calc R 1 . .
    C C12 0.3501(4) 1.0680(4) 0.68517(15) 0.0925(11) Uani d . 1 . .
    H H12A 0.3521 1.0099 0.7214 0.139 Uiso calc R 1 . .
    H H12B 0.2261 1.0936 0.6740 0.139 Uiso calc R 1 . .
    H H12C 0.4202 1.1577 0.6917 0.139 Uiso calc R 1 . .
loop_
    _atom_site_aniso_label
    _atom_site_aniso_U_11
    _atom_site_aniso_U_22
    _atom_site_aniso_U_33
    _atom_site_aniso_U_12
    _atom_site_aniso_U_13
    _atom_site_aniso_U_23
    S1 0.0917(5) 0.0516(4) 0.0489(4) -0.0029(4) 0.0207(3) -0.0114(3)
    N2 0.0512(12) 0.0372(9) 0.0396(10) 0.0037(8) 0.0069(9) -0.0025(8)
    N3 0.0550(12) 0.0366(9) 0.0444(11) 0.0082(9) 0.0102(9) -0.0053(8)
    C6 0.0502(14) 0.0383(12) 0.0403(12) 0.0002(10) 0.0011(10) 0.0022(9)
    N4 0.0848(16) 0.0461(11) 0.0454(12) 0.0152(11) 0.0121(11) 0.0056(9)
    C8 0.0450(13) 0.0359(12) 0.0477(14) 0.0064(10) 0.0030(10) -0.0018(10)
    C9 0.0508(15) 0.0351(11) 0.0465(13) -0.0047(10) 0.0054(11) -0.0038(10)
    C7 0.0604(16) 0.0490(14) 0.0468(14) 0.0050(12) 0.0114(12) -0.0048(11)
    C1 0.0421(13) 0.0373(12) 0.0413(12) 0.0011(9) 0.0014(10) -0.0015(9)
    N1 0.0898(18) 0.0539(14) 0.0718(16) 0.0190(13) 0.0214(13) -0.0032(12)
    C5 0.0486(14) 0.0392(12) 0.0454(13) 0.0005(10) 0.0031(11) -0.0050(10)
    C2 0.0603(16) 0.0407(12) 0.0492(14) 0.0063(11) -0.0003(12) 0.0025(11)
    C3 0.0730(18) 0.0554(15) 0.0408(14) 0.0039(13) 0.0006(12) 0.0081(12)
    C4 0.0642(17) 0.0558(15) 0.0411(14) -0.0010(13) 0.0075(12) -0.0042(11)
    N5 0.0650(14) 0.0431(11) 0.0621(14) 0.0022(10) 0.0117(11) -0.0079(10)
    C10 0.074(2) 0.0515(16) 0.0665(18) -0.0059(14) 0.0011(15) 0.0052(13)
    O1 0.0870(15) 0.0432(10) 0.0860(14) 0.0116(10) 0.0131(11) -0.0066(10)
    C11 0.088(2) 0.0541(17) 0.086(2) 0.0066(15) 0.0132(17) 0.0126(15)
    C12 0.095(2) 0.083(2) 0.102(3) -0.0076(19) 0.034(2) -0.0443(19)
_geom_special_details
;
All e.s.d.'s (except the e.s.d. in the dihedral angle between two l.s. planes)
are estimated using the full covariance matrix. The cell e.s.d.'s are taken
into account individually in the estimation of e.s.d.'s in distances, angles
and torsion angles; correlations between e.s.d.'s in cell parameters are only
used when they are defined by crystal symmetry. An approximate (isotropic)
treatment of cell e.s.d.'s is used for estimating e.s.d.'s involving l.s.
planes.
;
loop_
    _geom_bond_atom_site_label_1
    _geom_bond_atom_site_label_2
    _geom_bond_site_symmetry_2
    _geom_bond_distance
    _geom_bond_publ_flag
    S1 C9 . 1.680(2) ?
    N2 C8 . 1.277(3) ?
    N2 N3 . 1.380(2) ?
    N3 C9 . 1.345(3) ?
    N3 H3A . 0.8600 ?
    C6 C5 . 1.392(3) ?
    C6 C1 . 1.393(3) ?
    C6 H6A . 0.9300 ?
    N4 C9 . 1.325(3) ?
    N4 H4A . 0.8600 ?
    N4 H4B . 0.8600 ?
    C8 C1 . 1.467(3) ?
    C8 H8A . 0.9300 ?
    C7 N1 . 1.135(3) ?
    C7 C5 . 1.447(3) ?
    C1 C2 . 1.390(3) ?
    C5 C4 . 1.390(3) ?
    C2 C3 . 1.382(3) ?
    C2 H2B . 0.9300 ?
    C3 C4 . 1.378(3) ?
    C3 H3B . 0.9300 ?
    C4 H4C . 0.9300 ?
    N5 C10 . 1.320(3) ?
    N5 C11 . 1.450(3) ?
    N5 C12 . 1.452(3) ?
    C10 O1 . 1.230(3) ?
    C10 H10A . 0.9300 ?
    C11 H11A . 0.9600 ?
    C11 H11B . 0.9600 ?
    C11 H11C . 0.9600 ?
    C12 H12A . 0.9600 ?
    C12 H12B . 0.9600 ?
    C12 H12C . 0.9600 ?
loop_
    _geom_angle_atom_site_label_1
    _geom_angle_atom_site_label_2
    _geom_angle_atom_site_label_3
    _geom_angle_site_symmetry_1
    _geom_angle_site_symmetry_3
    _geom_angle
    _geom_angle_publ_flag
    C8 N2 N3 . . 116.85(18) ?
    C9 N3 N2 . . 118.97(18) ?
    C9 N3 H3A . . 120.5 ?
    N2 N3 H3A . . 120.5 ?
    C5 C6 C1 . . 119.6(2) ?
    C5 C6 H6A . . 120.2 ?
    C1 C6 H6A . . 120.2 ?
    C9 N4 H4A . . 120.0 ?
    C9 N4 H4B . . 120.0 ?
    H4A N4 H4B . . 120.0 ?
    N2 C8 C1 . . 119.7(2) ?
    N2 C8 H8A . . 120.2 ?
    C1 C8 H8A . . 120.2 ?
    N4 C9 N3 . . 116.8(2) ?
    N4 C9 S1 . . 123.00(18) ?
    N3 C9 S1 . . 120.24(17) ?
    N1 C7 C5 . . 177.1(3) ?
    C2 C1 C6 . . 118.9(2) ?
    C2 C1 C8 . . 120.3(2) ?
    C6 C1 C8 . . 120.8(2) ?
    C4 C5 C6 . . 121.1(2) ?
    C4 C5 C7 . . 120.5(2) ?
    C6 C5 C7 . . 118.4(2) ?
    C3 C2 C1 . . 121.0(2) ?
    C3 C2 H2B . . 119.5 ?
    C1 C2 H2B . . 119.5 ?
    C4 C3 C2 . . 120.5(2) ?
    C4 C3 H3B . . 119.7 ?
    C2 C3 H3B . . 119.7 ?
    C3 C4 C5 . . 118.9(2) ?
    C3 C4 H4C . . 120.6 ?
    C5 C4 H4C . . 120.6 ?
    C10 N5 C11 . . 119.6(2) ?
    C10 N5 C12 . . 122.9(3) ?
    C11 N5 C12 . . 117.5(2) ?
    O1 C10 N5 . . 125.8(3) ?
    O1 C10 H10A . . 117.1 ?
    N5 C10 H10A . . 117.1 ?
    N5 C11 H11A . . 109.5 ?
    N5 C11 H11B . . 109.5 ?
    H11A C11 H11B . . 109.5 ?
    N5 C11 H11C . . 109.5 ?
    H11A C11 H11C . . 109.5 ?
    H11B C11 H11C . . 109.5 ?
    N5 C12 H12A . . 109.5 ?
    N5 C12 H12B . . 109.5 ?
    H12A C12 H12B . . 109.5 ?
    N5 C12 H12C . . 109.5 ?
    H12A C12 H12C . . 109.5 ?
    H12B C12 H12C . . 109.5 ?
loop_
    _geom_hbond_atom_site_label_D
    _geom_hbond_atom_site_label_H
    _geom_hbond_atom_site_label_A
    _geom_hbond_site_symmetry_A
    _geom_hbond_distance_DH
    _geom_hbond_distance_HA
    _geom_hbond_distance_DA
    _geom_hbond_angle_DHA
    N3 H3A O1 . 0.86 1.96 2.795(3) 162.0
    N4 H4A N2 . 0.86 2.25 2.610(3) 105.2
    N4 H4A N1 3_756 0.86 2.35 3.101(3) 145.9
    N4 H4B S1 2_646 0.86 2.59 3.364(2) 150.0
    C8 H8A O1 . 0.93 2.54 3.293(3) 138.4
    C11 H11A O1 . 0.96 2.34 2.767(3) 106.0
data_global
_journal_date_recd_electronic     2010-01-05
_journal_date_accepted     2010-01-18
_journal_name_full     'Acta Crystallographica, Section E'
_journal_year     2010
_journal_volume     66
_journal_issue      2
_journal_page_first     o421
_journal_page_last     o421
_journal_paper_category     QO
_journal_coeditor_code     PV2253
_publ_contact_author_name     'Mei Shi*'
_publ_contact_author_address
;
Department of Chemistry,
Nanjing Xiaozhuang University,
Nanjing 210017, People's Republic of China
;
_publ_contact_author_email     shimei2008@live.cn
_publ_contact_author_fax     ?
_publ_contact_author_phone     ?
_publ_section_title
;
(<i>E</i>)-1-(3-Cyanobenzylidene)thiosemicarbazide
<i>N</i>,<i>N</i>-dimethylformamide solvate
;
loop_
    _publ_author_name
    _publ_author_footnote
    _publ_author_address
    'Shi, Mei' .
;
Department of Chemistry,
Nanjing Xiaozhuang University,
Nanjing 210017, People's Republic of China
;
