# Supplementary material for: (E)-1-(3-Cyano­benzyl­idene)thio­semi­carbazide N,N-dimethyl­formamide solvate
Source: Acta Crystallogr Sect E Struct Rep Online. 2010 Jan 23;66(Pt 2):o421. doi: 10.1107/S160053681000214X (PMC2979889; doi:10.1107/S160053681000214X)
Supplement: Supplementary file 2 [file e-66-0o421-Isup2.hkl]

# 
# h,k,l, Fc-squared, Fo-squared, sigma(Fo-squared) and status flag 
# 
data_I
_shelx_title ' 1 in P2(1)/n' 
_shelx_refln_list_code          4 
_shelx_F_calc_maximum      236.06 
_exptl_crystal_F_000       584.00 
_reflns_d_resolution_high  0.7712 
 
loop_ 
 _symmetry_equiv_pos_as_xyz 
 'x, y, z' 
 '-x+1/2, y+1/2, -z+1/2' 
 '-x, -y, -z' 
 'x-1/2, -y-1/2, z-1/2' 
 
_cell_length_a     7.3122 
_cell_length_b     8.9448 
_cell_length_c    22.3158 
_cell_angle_alpha  90.000 
_cell_angle_beta   92.117 
_cell_angle_gamma  90.000 
 
_shelx_F_squared_multiplier     1.000 
 
loop_ 
 _refln_index_h 
 _refln_index_k 
 _refln_index_l 
 _refln_F_squared_calc 
 _refln_F_squared_meas 
 _refln_F_squared_sigma 
 _refln_observed_status 
   2   0   0        8.23       10.12      2.71 o 
   4   0   0        0.07        1.73      1.44 o 
   6   0   0      182.60      205.14     13.43 o 
   8   0   0       10.04       10.70      8.18 o 
   1   1   0       20.93       14.39      1.10 o 
   2   1   0     3359.01     3404.81    147.22 o 
   3   1   0      221.04      208.56      6.31 o 
   4   1   0      337.45      352.57      7.96 o 
   5   1   0       22.74       15.17      2.42 o 
   6   1   0       19.38       22.95      7.36 o 
   7   1   0        0.39        0.48      4.60 o 
   8   1   0        0.17       -3.40     13.77 o 
   9   1   0        3.46        2.66      5.38 o 
   1   2   0     9367.34     8845.43     67.23 o 
   2   2   0     1768.72     1825.23     18.79 o 
   3   2   0       70.70       61.06      3.39 o 
   4   2   0      304.43      288.83      7.17 o 
   5   2   0        3.28        4.34      2.87 o 
   6   2   0        6.29       12.73      5.72 o 
   7   2   0        0.05        1.77      7.36 o 
   8   2   0        0.01       -1.12      4.81 o 
   9   2   0        0.14        5.12      5.53 o 
   1   3   0     2092.80     2027.37     14.23 o 
   2   3   0     2306.99     2476.00     40.22 o 
   3   3   0        0.49        3.67      2.00 o 
   4   3   0      117.45      136.52      6.44 o 
   5   3   0      102.56      103.91      4.15 o 
   6   3   0       39.30       43.84      5.50 o 
   7   3   0        2.97        0.69      5.01 o 
   8   3   0        1.48        4.12      6.02 o 
   9   3   0        4.04       11.16      6.74 o 
   0   4   0     8466.10     8455.95     86.76 o 
   1   4   0     1878.03     1864.02     22.30 o 
   2   4   0        4.13        8.32      3.22 o 
   3   4   0       48.49       65.89      6.39 o 
   4   4   0      284.25      305.32     13.87 o 
   5   4   0       32.92       30.49      4.61 o 
   6   4   0      145.01      177.02      8.52 o 
   7   4   0        1.76        1.14      5.08 o 
   8   4   0        4.25        7.82      5.95 o 
   1   5   0      406.41      438.74      8.30 o 
   2   5   0        0.89        2.22      3.07 o 
   3   5   0       20.15       12.62      3.78 o 
   4   5   0        3.52        7.71      3.04 o 
   5   5   0       13.37        6.84      4.40 o 
   6   5   0       74.78       86.78     18.14 o 
   7   5   0        0.00        9.19      5.95 o 
   8   5   0        3.42        8.19      6.45 o 
   0   6   0      111.59       98.25      7.90 o 
   1   6   0      674.32      742.16     10.18 o 
   2   6   0       64.96       61.87      5.10 o 
   3   6   0      291.23      298.70      8.18 o 
   4   6   0       64.18       64.61      7.82 o 
   5   6   0       93.73       99.49      7.53 o 
   6   6   0        2.09        2.66      3.54 o 
   7   6   0        9.31       -0.13      5.42 o 
   8   6   0        0.94       13.34      6.06 o 
   1   7   0        0.43        3.84      4.11 o 
   2   7   0      171.47      186.13      8.16 o 
   3   7   0      152.33      138.27      6.71 o 
   4   7   0        7.44        6.85      3.72 o 
   5   7   0        0.52        4.24      3.33 o 
   6   7   0        0.35        0.55      3.66 o 
   7   7   0        7.03        7.84      7.39 o 
   0   8   0       24.53       24.21      6.12 o 
   1   8   0       11.25        6.01      3.76 o 
   2   8   0        5.65       10.02      4.29 o 
   3   8   0       73.81       60.35      7.06 o 
   4   8   0       72.63       63.71      6.54 o 
   5   8   0       55.84       43.60      6.38 o 
   6   8   0        8.11       11.78      6.54 o 
   1   9   0        0.44        0.18      4.09 o 
   2   9   0       76.03       71.77      7.64 o 
   3   9   0        1.30        5.11      4.13 o 
   4   9   0       25.72       20.12      6.35 o 
   5   9   0       57.32       58.08      6.27 o 
   0  10   0       25.06       32.43      6.68 o 
   1  10   0        7.80        1.60      3.95 o 
   2  10   0       66.78       65.40      7.28 o 
   3  10   0        2.90        9.41      4.17 o 
   4  10   0       12.38        7.60      4.22 o 
   1  11   0        0.10        4.27      4.64 o 
   2  11   0       52.53       54.86     11.10 o 
   3  11   0        0.00        1.70      8.44 o 
  -9   0   1        2.00       -7.31      7.31 o 
  -7   0   1       26.23       37.93     11.99 o 
  -5   0   1       11.98       14.41      5.61 o 
  -3   0   1        6.13       11.10      0.96 o 
  -1   0   1     1933.38     1847.62     20.74 o 
   1   0   1     2768.25     2610.08     18.96 o 
   3   0   1      249.47      251.60      6.75 o 
   5   0   1       24.28       16.03      3.22 o 
   7   0   1       13.22       15.59      7.36 o 
   9   0   1        0.00       -0.87      6.33 o 
  -9   1   1        0.99        9.99      6.75 o 
  -8   1   1        2.39        4.62      5.32 o 
  -7   1   1        1.98       -0.26      4.50 o 
  -6   1   1        2.67       -3.37      4.36 o 
  -5   1   1       62.83       50.99      4.48 o 
  -4   1   1      183.57      201.30      7.17 o 
  -3   1   1       65.58       68.43      2.46 o 
  -2   1   1      238.53      221.54      4.96 o 
  -1   1   1      966.91      942.00      6.97 o 
   0   1   1     1933.07     1719.74     14.51 o 
   1   1   1     4878.20     4604.80     32.71 o 
   2   1   1    55725.33    50099.02   3028.37 o 
   3   1   1      269.96      275.54      5.58 o 
   4   1   1       42.89       50.00      3.06 o 
   5   1   1       23.86       21.18      2.21 o 
   6   1   1        0.06        6.83      4.68 o 
   7   1   1        7.66        8.23      4.96 o 
   8   1   1        8.82        4.24      4.93 o 
   9   1   1        1.68        8.49      6.12 o 
  -9   2   1        1.23       12.29      5.73 o 
  -8   2   1        4.81       -3.67      6.82 o 
  -7   2   1       28.83       29.85      7.77 o 
  -6   2   1        0.14        7.81      7.26 o 
  -5   2   1       84.14       81.81      4.06 o 
  -4   2   1      158.70      157.13      4.59 o 
  -3   2   1      129.72      119.00      4.62 o 
  -2   2   1        2.69       -2.34      2.34 o 
  -1   2   1      272.20      274.27      6.70 o 
   0   2   1     1782.91     1769.93     15.93 o 
   1   2   1      694.02      596.44     11.17 o 
   2   2   1       14.26       14.06      2.95 o 
   3   2   1     1507.85     1490.87     47.61 o 
   4   2   1       14.19       32.97      4.32 o 
   5   2   1        0.00       -0.64      1.58 o 
   6   2   1        3.96        5.62      5.63 o 
   7   2   1        0.62       -3.66      4.32 o 
   8   2   1        0.02        2.00      4.89 o 
   9   2   1        0.42       -4.89      4.89 o 
  -9   3   1       11.25        5.74      5.92 o 
  -8   3   1        1.08       -4.56      5.06 o 
  -7   3   1        0.01        0.38      4.77 o 
  -6   3   1       12.58       15.19      3.33 o 
  -5   3   1        1.10        2.80      2.07 o 
  -4   3   1      310.97      330.45      7.48 o 
  -3   3   1      179.22      163.18      9.84 o 
  -2   3   1      482.61      436.15      8.51 o 
  -1   3   1      960.54      786.21      8.29 o 
   0   3   1      142.83      125.45      3.76 o 
   1   3   1     3535.83     3453.19     26.29 o 
   2   3   1     6783.76     6904.70     88.46 o 
   3   3   1     1983.92     2132.13     47.22 o 
   4   3   1      145.99      182.59      9.02 o 
   5   3   1       31.80       32.27      4.90 o 
   6   3   1      105.79      106.83      5.90 o 
   7   3   1        0.94        4.32     10.40 o 
   8   3   1        8.02        7.56      5.91 o 
   9   3   1        0.74        3.55      5.49 o 
  -8   4   1        1.50       11.14      7.07 o 
  -7   4   1       19.38       22.07      7.10 o 
  -6   4   1       12.62       18.01      4.08 o 
  -5   4   1        3.00        8.51      3.31 o 
  -4   4   1       85.21       80.92      4.84 o 
  -3   4   1      356.26      372.65      7.16 o 
  -2   4   1      331.41      325.64      6.23 o 
  -1   4   1      189.51      144.08      5.71 o 
   0   4   1      724.89      724.17      8.45 o 
   1   4   1      139.81      144.90      4.35 o 
   2   4   1      182.25      162.50      4.54 o 
   3   4   1        2.11       11.60      3.18 o 
   4   4   1       67.97       83.92      5.39 o 
   5   4   1        0.01        4.78      3.31 o 
   6   4   1       48.82       36.37      4.11 o 
   7   4   1        4.93        0.18      5.15 o 
   8   4   1        0.12       -0.65      5.02 o 
  -8   5   1        2.79       11.16     11.86 o 
  -7   5   1       27.12       21.44      6.87 o 
  -6   5   1        0.16        0.32      8.36 o 
  -5   5   1       17.35       22.51      3.92 o 
  -4   5   1       37.17       41.94      3.78 o 
  -3   5   1       21.06       13.88      3.30 o 
  -2   5   1       79.89       73.33      4.43 o 
  -1   5   1        2.62       -0.11      2.85 o 
   0   5   1       18.13       16.76      3.28 o 
   1   5   1     1516.17     1651.24     21.04 o 
   2   5   1      307.16      306.52     11.65 o 
   3   5   1      300.80      322.21      8.68 o 
   4   5   1       87.40       85.05      5.32 o 
   5   5   1       41.66       40.10      5.75 o 
   6   5   1       80.90       76.02      4.51 o 
   7   5   1       33.33       24.93      7.49 o 
   8   5   1       14.21       22.23      6.01 o 
  -8   6   1        0.40        9.91      6.43 o 
  -7   6   1        0.95       -6.04      8.03 o 
  -6   6   1       84.26      100.45      8.05 o 
  -5   6   1        0.08       -0.20      3.30 o 
  -4   6   1      260.04      248.09      8.32 o 
  -3   6   1       39.75       40.40      4.30 o 
  -2   6   1        2.36        2.22      3.26 o 
  -1   6   1       67.79       66.92      4.30 o 
   0   6   1      305.73      306.35      7.53 o 
   1   6   1      220.94      245.03      9.64 o 
   2   6   1       35.32       33.33      4.58 o 
   3   6   1        1.43        1.21      3.37 o 
   4   6   1        7.91        9.05      3.50 o 
   5   6   1      172.62      174.54      8.48 o 
   6   6   1        0.08        1.35      5.34 o 
   7   6   1        0.82       -4.92      4.92 o 
   8   6   1        0.63        0.14      9.55 o 
  -7   7   1        0.01        5.94      7.85 o 
  -6   7   1        7.45       -2.27      4.24 o 
  -5   7   1       34.13       40.33      6.35 o 
  -4   7   1       32.46       25.99      4.08 o 
  -3   7   1      463.05      445.73     15.60 o 
  -2   7   1       29.18       21.30      5.65 o 
  -1   7   1       93.93       79.73      4.60 o 
   0   7   1        1.09        1.01      3.80 o 
   1   7   1      191.85      209.72      7.25 o 
   2   7   1        0.15        8.52      4.32 o 
   3   7   1        2.89        5.49      3.40 o 
   4   7   1        0.26        3.38      3.08 o 
   5   7   1      123.33      125.61      8.54 o 
   6   7   1       15.63       10.99      6.12 o 
   7   7   1       10.81        4.76      6.18 o 
  -6   8   1        0.13        0.75      4.27 o 
  -5   8   1       17.76       14.59      5.57 o 
  -4   8   1        6.84       12.14      4.84 o 
  -3   8   1       61.97       49.11      4.94 o 
  -2   8   1        0.79        2.07      3.91 o 
  -1   8   1       40.61       35.29      5.39 o 
   0   8   1       33.35       32.79      4.71 o 
   1   8   1        4.23        0.95      3.58 o 
   2   8   1       44.36       32.60      4.21 o 
   3   8   1        1.23        3.30      3.21 o 
   4   8   1      112.73      121.23     11.03 o 
   5   8   1        7.43        6.54      3.89 o 
   6   8   1        0.34        7.20      6.35 o 
  -5   9   1       15.86       12.00      5.86 o 
  -4   9   1        1.64        0.79      4.37 o 
  -3   9   1      122.32      119.20      8.29 o 
  -2   9   1      183.71      168.29      7.88 o 
  -1   9   1        2.49        2.33      4.03 o 
   0   9   1        3.95        7.22      4.13 o 
   1   9   1        1.23        3.53      4.90 o 
   2   9   1        0.10        2.99      3.87 o 
   3   9   1        0.58        9.13      3.42 o 
   4   9   1       45.86       34.83      5.54 o 
   5   9   1       15.22       22.39      7.41 o 
  -4  10   1        0.49        4.94      4.34 o 
  -3  10   1       38.48       45.57      7.44 o 
  -2  10   1       30.73       25.27      4.96 o 
  -1  10   1       15.66       15.37      5.31 o 
   0  10   1      166.47      155.29     13.53 o 
   1  10   1        3.48        8.12      4.51 o 
   2  10   1       15.09       15.92      4.81 o 
   3  10   1        0.53       -0.55      4.25 o 
   4  10   1       10.34        6.66      3.89 o 
  -3  11   1       35.76       59.49     17.04 o 
  -2  11   1       14.36       16.13      5.12 o 
  -1  11   1        0.03        2.97      4.15 o 
   0  11   1       21.59       26.46      6.97 o 
   1  11   1       12.49       10.65      4.80 o 
   2  11   1        1.17        3.89      4.50 o 
  -8   0   2        3.37       13.07      8.70 o 
  -6   0   2        3.07        0.10      6.18 o 
  -4   0   2       68.26       57.90      6.18 o 
  -2   0   2      637.85      535.76     17.91 o 
   2   0   2     3079.61     3123.04     35.46 o 
   4   0   2     2648.19     2711.52    106.95 o 
   6   0   2       92.29       72.00      7.46 o 
   8   0   2        1.67       15.18      8.34 o 
  -9   1   2        4.68       16.86     14.74 o 
  -8   1   2        1.27        1.53      4.93 o 
  -7   1   2        6.02        9.49      7.33 o 
  -6   1   2        3.49       -1.58      7.28 o 
  -5   1   2      112.38       95.19     12.74 o 
  -4   1   2      108.23       89.09      3.83 o 
  -3   1   2      184.09      205.21      2.84 o 
  -2   1   2     3166.69     2957.81     14.53 o 
  -1   1   2       72.84       57.92      2.36 o 
   0   1   2     1475.50     1443.51     15.01 o 
   2   1   2    13873.37    13252.67    827.08 o 
   3   1   2      548.82      611.36      9.18 o 
   4   1   2       31.42       30.22      2.62 o 
   5   1   2       88.71       88.73      4.30 o 
   6   1   2       18.03       19.22      4.33 o 
   7   1   2        2.39        7.56      5.20 o 
   8   1   2        4.35        1.88      8.31 o 
   9   1   2        0.01        0.02      4.91 o 
  -9   2   2        1.28        3.51      5.60 o 
  -8   2   2       11.65        9.16      7.44 o 
  -7   2   2       15.00        0.96      4.95 o 
  -6   2   2        2.55       10.75      5.58 o 
  -5   2   2       21.58       16.06      3.89 o 
  -4   2   2      339.73      366.23      8.33 o 
  -3   2   2       42.55       42.43      4.23 o 
  -2   2   2     3673.32     3748.71     48.28 o 
  -1   2   2     1195.09     1165.72      9.11 o 
   0   2   2       44.35       72.39      3.19 o 
   1   2   2      456.05      468.49      8.06 o 
   2   2   2      408.46      374.15      7.94 o 
   3   2   2      597.64      570.80     37.54 o 
   4   2   2     9911.10    10315.27    696.27 o 
   5   2   2      120.82      132.62      4.93 o 
   6   2   2        2.95        3.92      3.73 o 
   7   2   2       10.68        9.15      5.40 o 
   8   2   2        0.09        5.30     12.66 o 
   9   2   2        2.03        3.46      4.78 o 
  -9   3   2        0.57       12.43     12.25 o 
  -8   3   2       49.83       47.19     10.45 o 
  -7   3   2        1.55       20.87      6.26 o 
  -6   3   2       20.70       15.71      8.18 o 
  -5   3   2       88.40       96.68      3.67 o 
  -4   3   2       81.44      100.39      5.09 o 
  -3   3   2      404.03      441.53     21.06 o 
  -2   3   2      422.71      407.11      6.65 o 
  -1   3   2      151.96      167.50      5.13 o 
   0   3   2     3648.83     3544.17     21.33 o 
   1   3   2      621.33      563.68      9.80 o 
   2   3   2      220.45      178.92      4.24 o 
   3   3   2      677.74      606.11     12.30 o 
   4   3   2        6.57       10.03      2.59 o 
   5   3   2        0.03        6.84      3.47 o 
   6   3   2       50.76       43.55      4.67 o 
   7   3   2        0.00        2.67      5.84 o 
   8   3   2        0.03        3.20      5.28 o 
   9   3   2        0.71       -4.14      4.73 o 
  -8   4   2        4.46        7.36      8.34 o 
  -7   4   2       46.98       45.11      6.36 o 
  -6   4   2        5.08        7.71      4.58 o 
  -5   4   2       78.63       69.35      7.51 o 
  -4   4   2       26.77       21.76      4.25 o 
  -3   4   2       51.58       40.77      4.18 o 
  -2   4   2       87.93      117.18      5.09 o 
  -1   4   2       12.19       13.48      2.97 o 
   0   4   2        8.43       13.80      2.60 o 
   1   4   2      801.51      735.29      8.61 o 
   2   4   2       93.47      103.42      6.46 o 
   3   4   2     2041.49     2286.96     41.75 o 
   4   4   2       33.02       37.89      4.47 o 
   5   4   2      209.37      208.82      8.93 o 
   6   4   2        0.53       -0.79      2.83 o 
   7   4   2        6.26        5.74      5.60 o 
   8   4   2       29.40       29.84      8.82 o 
  -8   5   2        0.08        8.32      6.67 o 
  -7   5   2        1.56        9.95      6.92 o 
  -6   5   2        4.83       10.00      5.89 o 
  -5   5   2       80.12       88.66      7.21 o 
  -4   5   2      355.93      375.81      8.74 o 
  -3   5   2        1.66        5.55      3.04 o 
  -2   5   2      254.43      230.81      9.55 o 
  -1   5   2      607.28      601.85     10.02 o 
   0   5   2      349.99      361.03      9.08 o 
   1   5   2       74.11       78.52      4.75 o 
   2   5   2     1564.00     1561.18     17.34 o 
   3   5   2        7.34       11.96      3.71 o 
   4   5   2       87.13       82.36      5.99 o 
   5   5   2       63.30       55.70      5.86 o 
   6   5   2       12.23       16.51      3.60 o 
   7   5   2       54.82       66.87      8.11 o 
   8   5   2        6.82        9.69      6.36 o 
  -8   6   2        1.90       11.16      6.93 o 
  -7   6   2        1.31        0.02      5.44 o 
  -6   6   2        1.20       -1.06      5.17 o 
  -5   6   2       39.03       40.51      9.34 o 
  -4   6   2      111.09      108.58      5.82 o 
  -3   6   2       88.75       95.79      5.61 o 
  -2   6   2      200.37      201.62     11.40 o 
  -1   6   2      497.56      472.92      8.32 o 
   0   6   2       33.61       33.14      4.22 o 
   1   6   2       71.75       88.97      4.89 o 
   2   6   2       85.95       95.69      6.31 o 
   3   6   2      210.90      230.67      9.73 o 
   4   6   2       71.76       70.34      6.03 o 
   5   6   2       31.87       28.36      4.39 o 
   6   6   2        2.55        8.89      3.05 o 
   7   6   2       16.55       10.69      8.39 o 
   8   6   2        0.22        0.26      5.25 o 
  -7   7   2        0.05        9.93      7.78 o 
  -6   7   2       17.64       18.87      5.57 o 
  -5   7   2        0.75        3.04      2.72 o 
  -4   7   2       31.83       24.63      6.74 o 
  -3   7   2        0.02        2.81      3.60 o 
  -2   7   2      625.36      612.01     19.11 o 
  -1   7   2        9.49       15.03      4.28 o 
   0   7   2       17.12       19.09      5.60 o 
   1   7   2      103.96      108.20      6.46 o 
   2   7   2        4.07        5.17      3.43 o 
   3   7   2       92.60       94.45      8.22 o 
   4   7   2       69.22       63.95      4.78 o 
   5   7   2        0.76        6.40      3.06 o 
   6   7   2       29.58       24.64      6.22 o 
   7   7   2        7.58       12.60      7.77 o 
  -6   8   2        1.17       12.32      6.55 o 
  -5   8   2        0.01        3.73      4.29 o 
  -4   8   2        3.79        7.78      3.58 o 
  -3   8   2      141.26      140.48      8.18 o 
  -2   8   2       23.23       33.32      7.15 o 
  -1   8   2      518.76      513.42     13.06 o 
   0   8   2        8.85        6.67      3.93 o 
   1   8   2        9.30        5.76      3.89 o 
   2   8   2        3.01        5.20      4.55 o 
   3   8   2       47.92       47.00      5.06 o 
   4   8   2        4.10        8.52      3.91 o 
   5   8   2        0.23        6.74      3.04 o 
   6   8   2       21.79       16.15      5.26 o 
  -5   9   2        2.98        6.89      4.30 o 
  -4   9   2       53.94       57.51      7.46 o 
  -3   9   2       47.10       51.87      5.87 o 
  -2   9   2        0.15        1.07      3.73 o 
  -1   9   2       64.35       67.10      6.17 o 
   0   9   2        1.29        6.36      5.16 o 
   1   9   2        0.33        5.60      4.12 o 
   2   9   2      108.27      110.90      6.72 o 
   3   9   2        9.22       16.64      4.72 o 
   4   9   2       66.03       71.34      7.01 o 
   5   9   2        1.15        7.42      4.18 o 
  -4  10   2       35.25       36.23      5.71 o 
  -3  10   2        4.50       16.06      5.55 o 
  -2  10   2       11.08       11.67      5.10 o 
  -1  10   2      151.77      137.87     10.27 o 
   0  10   2       82.97       79.53     10.93 o 
   1  10   2        0.04        1.56      4.13 o 
   2  10   2        0.47        1.53      5.61 o 
   3  10   2        4.62        5.54      4.29 o 
   4  10   2        6.42       15.46      4.34 o 
  -2  11   2        4.72       13.01      4.53 o 
  -1  11   2       32.61       41.83      5.61 o 
   0  11   2       46.76       37.44      5.83 o 
   1  11   2       11.76        7.88      4.42 o 
   2  11   2       11.91        7.10      4.50 o 
  -9   0   3       14.47       23.37      8.96 o 
  -7   0   3        3.43       14.36      7.87 o 
  -5   0   3       34.29       32.99      8.54 o 
  -3   0   3      608.25      581.10     20.28 o 
   1   0   3      482.38      495.80      8.60 o 
   3   0   3     1965.79     2063.82     27.23 o 
   5   0   3       21.65       17.54      5.38 o 
   7   0   3       32.48       27.02      8.65 o 
   9   0   3        8.13       -1.18      6.12 o 
  -9   1   3        4.45       13.18      8.67 o 
  -8   1   3        3.25        8.42      9.08 o 
  -7   1   3        1.54       -1.22      7.08 o 
  -6   1   3      159.98      177.94     16.39 o 
  -5   1   3      132.44      132.78      8.18 o 
  -4   1   3       79.23       81.02      6.24 o 
  -3   1   3      224.55      213.35      7.02 o 
  -2   1   3      823.82      787.88      6.69 o 
  -1   1   3      815.28      722.88      5.41 o 
   0   1   3      665.42      626.28      4.41 o 
   1   1   3       52.62       40.94      4.66 o 
   2   1   3      611.45      597.45     13.72 o 
   3   1   3      162.56      135.99      6.69 o 
   4   1   3      544.78      595.51     10.49 o 
   5   1   3        1.60        8.41      2.70 o 
   6   1   3      610.71      620.84     11.26 o 
   7   1   3       22.60       25.03      5.84 o 
   8   1   3        7.19        2.03      4.40 o 
   9   1   3        0.73        3.12      5.05 o 
  -9   2   3       19.68        7.30      6.40 o 
  -8   2   3        3.23        4.38      5.53 o 
  -7   2   3       91.10       97.96      8.22 o 
  -6   2   3       10.11        7.36      6.10 o 
  -5   2   3        7.02        0.55      1.98 o 
  -4   2   3       46.68       51.03      3.40 o 
  -3   2   3       77.16       70.38      2.50 o 
  -2   2   3       41.02       43.79      5.82 o 
  -1   2   3      453.22      441.38      7.92 o 
   0   2   3       20.85       38.54      4.25 o 
   1   2   3       10.08        8.41      2.82 o 
   2   2   3      818.89      796.34     15.45 o 
   3   2   3     1175.69     1132.44     11.29 o 
   4   2   3     1752.13     1662.42     47.91 o 
   5   2   3       31.24       28.56      4.61 o 
   6   2   3        4.86        6.20      2.70 o 
   7   2   3        3.29        1.63      4.51 o 
   8   2   3        8.35        7.93      5.90 o 
   9   2   3        0.02       -0.85      4.55 o 
  -9   3   3        0.01        4.60      6.23 o 
  -8   3   3       20.35       15.68      7.05 o 
  -7   3   3        1.89       15.11      6.43 o 
  -6   3   3        3.61        3.79     13.43 o 
  -5   3   3      113.72      104.61      4.37 o 
  -4   3   3        3.54        2.95      2.71 o 
  -3   3   3     1342.49     1426.64     19.61 o 
  -2   3   3        3.97        0.36      1.93 o 
  -1   3   3      165.03      167.59      4.44 o 
   0   3   3        0.10        2.12      2.29 o 
   1   3   3        2.08        1.40      2.00 o 
   2   3   3      319.10      314.47      5.43 o 
   3   3   3      195.52      202.20      5.86 o 
   4   3   3      275.52      285.56      6.94 o 
   5   3   3      416.64      438.64     11.44 o 
   6   3   3      409.27      384.22     19.37 o 
   7   3   3        2.17       -0.02      4.58 o 
   8   3   3        8.04        2.19      4.97 o 
   9   3   3        0.10        1.91      4.88 o 
  -8   4   3        2.37        2.83      5.93 o 
  -7   4   3        5.71        9.54     10.11 o 
  -6   4   3      108.27      112.67      8.34 o 
  -5   4   3       99.45       93.05      4.72 o 
  -4   4   3       60.22       69.19      4.48 o 
  -3   4   3      184.80      195.03      8.07 o 
  -2   4   3      106.22       75.80      4.32 o 
  -1   4   3      638.44      659.42     10.60 o 
   0   4   3      394.36      327.91      6.02 o 
   1   4   3       79.93       77.26      3.43 o 
   2   4   3      900.24      904.21     12.50 o 
   3   4   3        3.06        5.92      2.90 o 
   4   4   3      607.34      638.30     11.16 o 
   5   4   3      340.84      346.43      8.97 o 
   6   4   3        6.03        0.91      3.19 o 
   7   4   3       13.79       10.92      5.38 o 
   8   4   3        5.42        6.24      6.23 o 
  -8   5   3        0.28       13.74      8.13 o 
  -7   5   3        0.28       -0.38      5.76 o 
  -6   5   3       14.62       20.85     11.50 o 
  -5   5   3      135.55      153.79      5.68 o 
  -4   5   3       38.77       36.63      3.83 o 
  -3   5   3        0.99        3.33      3.45 o 
  -2   5   3       74.61       83.06      7.18 o 
  -1   5   3      180.88      161.63      7.12 o 
   0   5   3       20.85       24.83      4.37 o 
   1   5   3      445.55      396.38      7.83 o 
   2   5   3        8.43       18.31      3.56 o 
   3   5   3       17.77       13.17      2.88 o 
   4   5   3       67.72       69.99      4.82 o 
   5   5   3      245.17      259.83     12.00 o 
   6   5   3        4.40        8.26      3.34 o 
   7   5   3        2.22        8.39      5.65 o 
   8   5   3        4.04        4.14      5.51 o 
  -8   6   3        3.58       12.46      6.54 o 
  -7   6   3        0.62        2.38     14.08 o 
  -6   6   3        0.38       14.16      4.19 o 
  -5   6   3       13.65       16.42      4.24 o 
  -4   6   3      149.56      164.18      8.36 o 
  -3   6   3       80.76       77.13      8.59 o 
  -2   6   3       32.67       35.08      5.14 o 
  -1   6   3       21.96       28.38      4.10 o 
   0   6   3      602.08      589.79     17.81 o 
   1   6   3       49.96       47.78      4.10 o 
   2   6   3      187.39      193.09      6.35 o 
   3   6   3       48.33       49.15      4.82 o 
   4   6   3       84.31       91.35      7.84 o 
   5   6   3       30.34       29.42      4.47 o 
   6   6   3       58.44       64.91      4.71 o 
   7   6   3       21.49       15.94      5.99 o 
   8   6   3       13.14       15.35      6.02 o 
  -7   7   3        6.64        8.77      6.45 o 
  -6   7   3        0.16        6.47      4.76 o 
  -5   7   3       27.75       25.10      3.78 o 
  -4   7   3      101.22      105.09      7.96 o 
  -3   7   3      152.67      166.23      7.68 o 
  -2   7   3       91.72       93.94     10.67 o 
  -1   7   3      232.96      243.70      7.88 o 
   0   7   3        7.14        8.76      4.17 o 
   1   7   3      213.56      198.78      7.19 o 
   2   7   3       10.54       11.73      4.69 o 
   3   7   3      218.64      198.14      7.86 o 
   4   7   3       12.97       21.04      4.43 o 
   5   7   3       18.71       19.80      4.79 o 
   6   7   3        3.25       -0.87      5.03 o 
   7   7   3        2.63        2.63      5.23 o 
  -6   8   3       28.40       34.49      7.26 o 
  -5   8   3        1.06        1.66      2.85 o 
  -4   8   3        2.37        2.82      3.59 o 
  -3   8   3        0.32       -2.16      3.80 o 
  -2   8   3      316.67      318.90     12.99 o 
  -1   8   3        9.63        7.15      4.26 o 
   0   8   3      352.70      353.67      9.19 o 
   1   8   3       36.24       17.22      6.51 o 
   2   8   3       16.57       17.62      4.37 o 
   3   8   3      101.45      120.97      7.97 o 
   4   8   3       22.07       29.71      4.80 o 
   5   8   3       10.59       11.68      3.86 o 
   6   8   3       42.08       32.72      9.94 o 
  -5   9   3        2.34        4.23      3.92 o 
  -4   9   3       26.71       24.93      4.36 o 
  -3   9   3        2.65        4.76      4.88 o 
  -2   9   3       52.45       52.66      5.50 o 
  -1   9   3        2.15        3.60      3.98 o 
   0   9   3        0.16       -2.94      3.70 o 
   1   9   3      397.69      402.53     13.30 o 
   2   9   3        1.63        2.32      3.93 o 
   3   9   3        5.91        8.44      3.43 o 
   4   9   3        0.51        3.57      5.05 o 
   5   9   3        8.36       -0.43      3.78 o 
  -4  10   3       23.57       24.07      7.84 o 
  -3  10   3       26.98       26.44      5.38 o 
  -2  10   3        2.85        4.48      6.66 o 
  -1  10   3       42.48       49.24      5.96 o 
   0  10   3        0.01        2.92      4.06 o 
   1  10   3       36.95       46.91      5.58 o 
   2  10   3        3.50        8.84      4.68 o 
   3  10   3        0.00        9.30      4.46 o 
   4  10   3        0.63        4.78      3.67 o 
  -2  11   3        3.97       12.38      4.86 o 
  -1  11   3        0.04        6.53      4.93 o 
   0  11   3        6.29        6.16      4.47 o 
   1  11   3       42.20       37.58      5.97 o 
   2  11   3       60.40       56.16      7.38 o 
  -8   0   4       14.29       13.28      8.90 o 
  -6   0   4        4.63        2.62      5.97 o 
  -4   0   4     1815.71     1858.01     43.33 o 
  -2   0   4      972.66      918.28      7.05 o 
   2   0   4     3784.49     3839.20     29.67 o 
   4   0   4        5.10        3.55      3.81 o 
   6   0   4      129.35      166.03     11.43 o 
   8   0   4      124.53      115.95     13.23 o 
  -9   1   4       23.39       22.65      7.27 o 
  -8   1   4        8.28       10.06      8.77 o 
  -7   1   4       53.37       48.42     10.73 o 
  -6   1   4       27.42       23.99      8.70 o 
  -5   1   4      219.23      227.78      9.62 o 
  -4   1   4      256.33      267.24     15.90 o 
  -3   1   4      340.90      323.78     16.96 o 
  -2   1   4      102.24      117.51      2.92 o 
  -1   1   4      377.43      345.78      6.96 o 
   0   1   4     3625.77     3383.33     17.69 o 
   1   1   4     7772.31     7687.38     37.86 o 
   2   1   4     1002.91      965.09      8.98 o 
   3   1   4      223.32      226.81      4.64 o 
   4   1   4      660.93      667.14     13.55 o 
   5   1   4      502.98      521.95     15.90 o 
   6   1   4        8.25        5.61      1.97 o 
   7   1   4        4.07       -1.67      4.58 o 
   8   1   4        3.96        6.91      4.66 o 
   9   1   4        0.72       13.22     12.38 o 
  -9   2   4        4.97        9.98      7.43 o 
  -8   2   4        2.94        2.14      5.53 o 
  -7   2   4       16.44       19.26      7.03 o 
  -6   2   4       76.94       95.05     11.61 o 
  -5   2   4        1.54        2.85      1.46 o 
  -4   2   4      285.40      271.13      6.47 o 
  -3   2   4      517.16      502.70      6.07 o 
  -2   2   4      386.73      414.63     12.61 o 
  -1   2   4      667.98      588.14     22.39 o 
   0   2   4      318.24      334.66      6.65 o 
   1   2   4      512.04      485.18     11.40 o 
   2   2   4     2087.75     2089.13     23.38 o 
   3   2   4      113.59      131.63      4.35 o 
   4   2   4      771.93      799.16     17.68 o 
   5   2   4       54.63       58.13      5.06 o 
   6   2   4      121.35      129.98      8.64 o 
   7   2   4       22.96       23.74      5.79 o 
   8   2   4        9.17        9.86      6.69 o 
   9   2   4        0.47        0.72      4.39 o 
  -9   3   4       18.16        6.99      6.61 o 
  -8   3   4        6.66        2.29      6.34 o 
  -7   3   4        0.15        6.76      6.02 o 
  -6   3   4        7.18        6.65      6.95 o 
  -5   3   4      217.78      234.35      6.47 o 
  -4   3   4       47.05       46.84      3.95 o 
  -3   3   4      557.42      535.12     25.79 o 
  -2   3   4       62.88       47.44      2.68 o 
  -1   3   4       45.73       36.73      2.45 o 
   0   3   4     1256.23     1271.42     15.93 o 
   1   3   4      123.97      124.24      4.15 o 
   2   3   4        1.42        0.88      2.77 o 
   3   3   4       87.02       89.76      5.70 o 
   4   3   4      156.16      144.68      6.19 o 
   5   3   4       63.68       71.93      4.33 o 
   6   3   4      739.10      748.28     23.16 o 
   7   3   4        3.67       14.74      5.09 o 
   8   3   4        0.37        2.74      6.00 o 
   9   3   4        2.34        0.16      4.93 o 
  -8   4   4       25.07       30.14      7.41 o 
  -7   4   4       10.70       13.83     13.77 o 
  -6   4   4       97.51      109.28      8.88 o 
  -5   4   4       19.97       16.40      3.32 o 
  -4   4   4       15.05        9.63      5.11 o 
  -3   4   4      341.67      345.76      7.05 o 
  -2   4   4       84.79       83.43      4.76 o 
  -1   4   4      523.02      520.72      9.70 o 
   0   4   4      128.74      138.33      4.26 o 
   1   4   4       34.70       35.23      2.71 o 
   2   4   4      218.92      248.82      9.76 o 
   3   4   4      385.48      379.62      7.40 o 
   4   4   4       47.48       46.76      3.91 o 
   5   4   4      139.21      147.01      5.54 o 
   6   4   4      112.18      108.94      7.80 o 
   7   4   4       23.53        9.84     11.99 o 
   8   4   4       38.16       30.52      6.53 o 
  -8   5   4        0.24       10.83      7.15 o 
  -7   5   4        0.57       -0.70      5.28 o 
  -6   5   4        4.11        3.97      4.77 o 
  -5   5   4        1.53        4.38      3.67 o 
  -4   5   4      219.84      211.39      7.76 o 
  -3   5   4        0.98        8.19      4.04 o 
  -2   5   4      538.99      498.31     12.46 o 
  -1   5   4      175.48      172.67      6.41 o 
   0   5   4      344.81      344.11      9.01 o 
   1   5   4      778.19      764.79     14.76 o 
   2   5   4      279.08      270.36      7.04 o 
   3   5   4       24.86       34.77      4.15 o 
   4   5   4      163.09      151.16     15.82 o 
   5   5   4       16.03       19.82      3.90 o 
   6   5   4       27.90       19.85      4.67 o 
   7   5   4      125.04      119.39     17.73 o 
   8   5   4        0.00       -2.98      4.56 o 
  -8   6   4        6.54       17.59      9.23 o 
  -7   6   4       35.18       24.12     10.81 o 
  -6   6   4        4.90        3.52      3.78 o 
  -5   6   4        1.84        0.96      2.73 o 
  -4   6   4        2.56        2.98      2.21 o 
  -3   6   4      313.12      288.72      9.64 o 
  -2   6   4       96.12      101.37      6.56 o 
  -1   6   4       90.08       83.24      5.73 o 
   0   6   4        2.76        3.39      3.42 o 
   1   6   4      281.70      271.92      6.57 o 
   2   6   4       42.60       34.20      3.80 o 
   3   6   4       42.93       43.48      5.18 o 
   4   6   4       60.61       63.42      6.85 o 
   5   6   4       38.85       31.63      5.25 o 
   6   6   4        5.96        4.73      3.16 o 
   7   6   4       18.77       16.51      6.72 o 
  -7   7   4        0.01        2.33      5.54 o 
  -6   7   4       16.77        7.10      4.90 o 
  -5   7   4        0.00        2.06      2.51 o 
  -4   7   4        0.75        1.53      3.54 o 
  -3   7   4        0.00        3.99      3.42 o 
  -2   7   4       26.84       39.73      4.64 o 
  -1   7   4       90.86       82.15      5.45 o 
   0   7   4      498.34      522.32     22.43 o 
   1   7   4        1.94       -3.57      3.62 o 
   2   7   4      208.35      215.66      8.03 o 
   3   7   4        0.13       -3.71      3.71 o 
   4   7   4       90.34       85.04      6.02 o 
   5   7   4       61.55       59.39      4.91 o 
   6   7   4       14.61       18.35      4.68 o 
   7   7   4        4.17        9.12      5.95 o 
  -6   8   4       16.53        3.95     25.17 o 
  -5   8   4       21.80       18.59      4.63 o 
  -4   8   4       73.36       73.72      6.52 o 
  -3   8   4       11.90        8.59      4.09 o 
  -2   8   4        2.87       11.15      4.48 o 
  -1   8   4      134.33      141.62      6.91 o 
   0   8   4      208.13      185.62      7.91 o 
   1   8   4        6.63        4.58      3.76 o 
   2   8   4        4.11        1.60      5.45 o 
   3   8   4      119.79      107.34      8.19 o 
   4   8   4        7.39        3.92      3.50 o 
   5   8   4       54.58       48.36      5.71 o 
   6   8   4        5.23       10.93      4.62 o 
  -5   9   4       11.58        7.16      4.07 o 
  -4   9   4       30.29       37.50      5.22 o 
  -3   9   4       13.68       18.49      4.33 o 
  -2   9   4       62.54       55.41      5.34 o 
  -1   9   4       85.98       85.44      6.10 o 
   0   9   4       11.96       10.77      4.29 o 
   1   9   4        9.89       16.11      4.35 o 
   2   9   4       94.62      106.74      6.65 o 
   3   9   4        5.29       11.17      4.49 o 
   4   9   4        1.89        7.15      3.66 o 
   5   9   4        7.86        7.26      4.43 o 
  -4  10   4        9.23       18.73      7.20 o 
  -3  10   4        9.00       14.13      5.19 o 
  -2  10   4        1.75        7.42      3.81 o 
  -1  10   4        2.20        2.73      4.03 o 
   0  10   4        0.03        6.42      4.06 o 
   1  10   4        2.55        2.68      4.34 o 
   2  10   4        1.54        4.22      4.61 o 
   3  10   4       61.39       51.71      6.14 o 
   4  10   4        2.93        4.39      3.85 o 
  -2  11   4        0.02        3.77      4.11 o 
  -1  11   4        0.77        8.63      4.62 o 
   0  11   4        8.42        7.33      5.92 o 
   1  11   4       52.95       55.53      7.20 o 
   2  11   4       13.09       17.42      5.18 o 
  -9   0   5        4.94        8.03      8.80 o 
  -7   0   5       99.21      106.38     11.22 o 
  -5   0   5       44.42       45.08      7.51 o 
  -3   0   5     2155.12     2232.84     31.65 o 
  -1   0   5     1217.88     1317.88     17.19 o 
   1   0   5       39.91       41.09      2.32 o 
   3   0   5     1478.67     1474.77     15.48 o 
   5   0   5       48.51       63.30      8.13 o 
   7   0   5       56.81       50.54      7.87 o 
   9   0   5        6.67        6.38      7.93 o 
  -9   1   5       12.32       23.77      6.96 o 
  -8   1   5      110.08      114.35     10.38 o 
  -7   1   5        0.00       -0.13      5.20 o 
  -6   1   5       51.62       45.33      5.48 o 
  -5   1   5        0.25        0.08      4.87 o 
  -4   1   5       51.02       49.37      8.93 o 
  -3   1   5        3.24        2.20      1.48 o 
  -2   1   5     3681.07     3693.40     34.87 o 
  -1   1   5      113.07       89.39      4.11 o 
   0   1   5     1328.98     1357.77      8.53 o 
   1   1   5     3699.91     3551.51     18.88 o 
   2   1   5      602.25      594.21     11.82 o 
   3   1   5        2.57        4.20      1.64 o 
   4   1   5        5.14        2.45      3.03 o 
   5   1   5        3.55        7.69      4.12 o 
   6   1   5       29.61       30.91      3.33 o 
   7   1   5        0.24        8.57      5.76 o 
   8   1   5       24.40       30.90      6.64 o 
   9   1   5        3.96        4.37     10.50 o 
  -9   2   5       40.25       47.71     10.87 o 
  -8   2   5        0.08       -4.75      5.31 o 
  -7   2   5       96.84      118.37     27.53 o 
  -6   2   5       53.45       72.25      9.78 o 
  -5   2   5        5.22        2.87      1.42 o 
  -4   2   5       48.57       43.30      8.01 o 
  -3   2   5      360.93      363.11      5.18 o 
  -2   2   5       47.52       40.55      2.67 o 
  -1   2   5     6848.90     7003.60     64.09 o 
   0   2   5       51.72       66.36      5.68 o 
   1   2   5      358.21      339.29      6.33 o 
   2   2   5        0.17        3.47      1.95 o 
   3   2   5     1672.72     1728.22     13.65 o 
   4   2   5       23.89       22.69      3.65 o 
   5   2   5       14.89       19.01      6.62 o 
   6   2   5       78.43       69.96     10.16 o 
   7   2   5       71.03       79.10      9.57 o 
   8   2   5       17.00       15.97      8.72 o 
   9   2   5        1.84        6.14      4.98 o 
  -9   3   5       26.20       14.29      9.16 o 
  -8   3   5       28.38       34.30     15.98 o 
  -7   3   5       60.20       67.14     12.69 o 
  -6   3   5       50.43       57.55      9.58 o 
  -5   3   5       85.13       76.15      4.26 o 
  -4   3   5       81.20       69.47      3.53 o 
  -3   3   5       67.40       79.90      8.52 o 
  -2   3   5      834.31      839.59      8.59 o 
  -1   3   5      864.32      853.82     17.42 o 
   0   3   5        0.51        1.36      1.95 o 
   1   3   5       57.06       62.55      2.93 o 
   2   3   5        8.61       14.75      2.33 o 
   3   3   5      140.41      145.36      6.49 o 
   4   3   5       60.34       55.72      3.98 o 
   5   3   5        4.39        7.24      3.28 o 
   6   3   5      165.51      169.47     11.36 o 
   7   3   5        5.04        2.10      6.69 o 
   8   3   5       19.38       17.74      5.58 o 
  -8   4   5       41.19       36.49      7.76 o 
  -7   4   5       32.24       35.93      8.13 o 
  -6   4   5       17.03       22.08      6.61 o 
  -5   4   5       65.22       63.81      3.71 o 
  -4   4   5      107.27      136.88      7.37 o 
  -3   4   5      152.76      137.28      6.50 o 
  -2   4   5      104.22      122.87      6.72 o 
  -1   4   5       88.34       93.33      3.64 o 
   0   4   5      664.55      594.81     12.06 o 
   1   4   5       51.18       53.90      3.14 o 
   2   4   5       38.42       34.50      3.18 o 
   3   4   5      159.46      171.44      7.38 o 
   4   4   5       19.56       17.61      6.22 o 
   5   4   5        1.00        6.96      3.05 o 
   6   4   5       33.97       31.51      4.57 o 
   7   4   5        0.00        4.80      4.63 o 
   8   4   5       75.15       52.84      7.76 o 
  -8   5   5        0.07       -3.27      6.48 o 
  -7   5   5       30.16       31.14      8.57 o 
  -6   5   5      193.20      186.43     14.92 o 
  -5   5   5      307.12      307.56      9.87 o 
  -4   5   5       86.56       79.67      5.33 o 
  -3   5   5       25.93       21.88      4.34 o 
  -2   5   5       67.17       71.75      4.81 o 
  -1   5   5      314.12      327.84      7.22 o 
   0   5   5      129.78      113.04      5.05 o 
   1   5   5      899.54      892.25     11.92 o 
   2   5   5       13.29       19.67      3.63 o 
   3   5   5       38.45       43.72      4.02 o 
   4   5   5        0.17        4.51      3.16 o 
   5   5   5       24.78       20.52      3.55 o 
   6   5   5       30.43       26.72      4.77 o 
   7   5   5       79.12       60.65      8.05 o 
   8   5   5       21.01       12.49      6.84 o 
  -7   6   5       16.62        3.45      6.47 o 
  -6   6   5       32.07       16.00     12.35 o 
  -5   6   5       27.59       18.07      3.69 o 
  -4   6   5       30.82       32.26      5.02 o 
  -3   6   5       17.11       10.82      4.78 o 
  -2   6   5      171.13      162.78      8.36 o 
  -1   6   5      199.49      212.64      9.42 o 
   0   6   5       61.78       59.80      4.43 o 
   1   6   5       79.12       69.65      7.81 o 
   2   6   5       69.08       77.78      4.46 o 
   3   6   5      181.06      188.90     13.00 o 
   4   6   5       16.18       13.32      4.16 o 
   5   6   5       29.73       24.29      3.45 o 
   6   6   5       37.10       40.15      5.02 o 
   7   6   5       26.43       12.45      6.04 o 
  -7   7   5       15.97       14.94      7.20 o 
  -6   7   5        6.78       10.79      5.45 o 
  -5   7   5       73.78       95.46      5.93 o 
  -4   7   5        5.35        8.28      4.19 o 
  -3   7   5        0.89        3.38      2.62 o 
  -2   7   5      190.70      187.53      7.68 o 
  -1   7   5      143.98      117.28     14.97 o 
   0   7   5       74.21       78.55      6.14 o 
   1   7   5       18.42       13.19      4.44 o 
   2   7   5       50.62       46.39      4.70 o 
   3   7   5       19.17       17.08      4.19 o 
   4   7   5        1.50        4.42      3.14 o 
   5   7   5       15.26       18.75      3.94 o 
   6   7   5        1.42        8.25      3.65 o 
   7   7   5        9.04        6.64      5.38 o 
  -6   8   5        0.00       -2.76      6.02 o 
  -5   8   5        2.41       -0.83      3.65 o 
  -4   8   5      169.64      178.08      8.68 o 
  -3   8   5       21.94       34.00      4.49 o 
  -2   8   5       69.20       64.44      6.55 o 
  -1   8   5        0.39        6.63      3.89 o 
   0   8   5       77.57       75.21      6.23 o 
   1   8   5       18.06       13.86      3.93 o 
   2   8   5        1.83        6.59      3.73 o 
   3   8   5        2.05        4.76      6.15 o 
   4   8   5       29.44       37.86      4.78 o 
   5   8   5        4.27        5.51      3.75 o 
   6   8   5        9.47        7.58      4.64 o 
  -5   9   5       46.06       24.38      5.68 o 
  -4   9   5        6.03        5.22      3.50 o 
  -3   9   5       91.60       70.63      6.17 o 
  -2   9   5        3.28        7.16      4.50 o 
  -1   9   5       27.05       23.16      5.16 o 
   0   9   5       73.99       80.22      6.09 o 
   1   9   5       69.76       71.24      9.56 o 
   2   9   5       16.57       24.09      4.96 o 
   3   9   5        4.16       11.92      4.40 o 
   4   9   5        0.16        5.52      4.09 o 
   5   9   5        2.10        7.01      3.82 o 
  -4  10   5        2.15        6.36      4.08 o 
  -3  10   5       32.50       30.14      5.42 o 
  -2  10   5        3.72        3.10      3.66 o 
  -1  10   5        0.94       14.11      4.79 o 
   0  10   5        0.06       -1.18      4.35 o 
   1  10   5        1.46        3.61      4.28 o 
   2  10   5       14.52        5.40      4.32 o 
   3  10   5       23.48       21.56      5.26 o 
   4  10   5        2.89        3.04      4.11 o 
  -2  11   5       26.66       30.70      8.57 o 
  -1  11   5        0.78       10.82      4.75 o 
   0  11   5       11.93       13.40      4.91 o 
   1  11   5        3.75        5.71      4.36 o 
   2  11   5       12.93       29.24      5.42 o 
  -8   0   6       85.90      100.41     13.54 o 
  -6   0   6      389.26      425.62     20.48 o 
  -4   0   6       37.13       30.78      6.02 o 
  -2   0   6     3180.15     3258.94     40.99 o 
   0   0   6     2997.70     3199.05     19.38 o 
   2   0   6     1563.36     1625.59     15.38 o 
   4   0   6       28.50       26.39      3.38 o 
   6   0   6      144.54      135.54      9.22 o 
   8   0   6       26.70       16.83      8.54 o 
  -9   1   6        0.82       -5.75      5.75 o 
  -8   1   6       19.95       29.03      7.37 o 
  -7   1   6       72.88       63.44      7.15 o 
  -6   1   6       84.75       77.40      7.24 o 
  -5   1   6      390.33      442.34     13.87 o 
  -4   1   6       20.33       17.02      3.04 o 
  -3   1   6       25.77       27.99      1.40 o 
  -2   1   6      698.10      667.43      6.17 o 
  -1   1   6     2370.72     2383.73     34.92 o 
   0   1   6     2167.43     2032.47     13.41 o 
   1   1   6     6716.81     6754.26     50.93 o 
   2   1   6       94.13       96.40      7.00 o 
   3   1   6        9.88       14.34      2.56 o 
   4   1   6      452.19      480.44      8.62 o 
   5   1   6      164.67      169.40      7.80 o 
   6   1   6        1.00        4.89      1.78 o 
   7   1   6        0.93        3.63      5.58 o 
   8   1   6        0.04        4.27      4.50 o 
   9   1   6        7.09       13.40      6.84 o 
  -9   2   6       36.74       23.16      7.28 o 
  -8   2   6      154.04      149.90     15.43 o 
  -7   2   6       52.60       50.61      6.69 o 
  -6   2   6      437.99      496.28     29.03 o 
  -5   2   6      124.00      122.66      7.34 o 
  -4   2   6      702.55      709.80     16.45 o 
  -3   2   6       19.14       13.34      1.50 o 
  -2   2   6      143.24      144.03      6.51 o 
  -1   2   6      503.28      479.17     16.05 o 
   0   2   6     3854.71     3754.78     28.46 o 
   1   2   6      177.06      166.04      4.82 o 
   2   2   6        0.81        2.78      1.04 o 
   3   2   6      370.02      377.40      8.22 o 
   4   2   6      186.56      189.69      6.64 o 
   5   2   6       24.31       30.61      4.37 o 
   6   2   6       31.70       29.95      4.13 o 
   7   2   6        4.71        7.95      3.28 o 
   8   2   6        1.44       11.30      5.52 o 
   9   2   6        0.32        2.47      5.92 o 
  -9   3   6       16.96       13.90     11.12 o 
  -8   3   6       20.31        8.54      6.29 o 
  -7   3   6       50.93       39.45      7.98 o 
  -6   3   6        2.80        3.12      5.49 o 
  -5   3   6      135.03      121.44      4.86 o 
  -4   3   6        3.31        4.76      1.70 o 
  -3   3   6       58.78       54.29      8.73 o 
  -2   3   6      439.42      453.65     12.78 o 
  -1   3   6      147.37      129.30      4.76 o 
   0   3   6       98.49       89.07      3.12 o 
   1   3   6      228.02      231.97      5.21 o 
   2   3   6      314.08      308.62      5.57 o 
   3   3   6      171.24      183.96      7.11 o 
   4   3   6      332.42      332.41      6.31 o 
   5   3   6      389.04      374.62     10.32 o 
   6   3   6        0.92        4.89      3.71 o 
   7   3   6       16.32       17.83      5.88 o 
   8   3   6        9.43        1.47      4.45 o 
  -8   4   6        0.70        1.77      6.00 o 
  -7   4   6      156.08      163.38     11.64 o 
  -6   4   6        0.56       -4.71      6.82 o 
  -5   4   6       92.72       74.02      3.57 o 
  -4   4   6      571.83      632.97     21.08 o 
  -3   4   6      871.68      851.06     12.25 o 
  -2   4   6      600.16      567.86     11.25 o 
  -1   4   6      233.58      194.08      7.89 o 
   0   4   6      731.41      672.21     10.94 o 
   1   4   6       84.44       95.97      5.50 o 
   2   4   6      359.27      369.09      8.43 o 
   3   4   6       49.81       55.22      3.71 o 
   4   4   6        4.78        5.69      2.25 o 
   5   4   6        0.98        0.77      2.93 o 
   6   4   6       13.80       12.98      3.43 o 
   7   4   6        1.25        0.02      3.15 o 
   8   4   6       49.02       30.83      8.49 o 
  -8   5   6        2.20        8.58      6.76 o 
  -7   5   6        2.33        8.63      6.97 o 
  -6   5   6      144.65      152.73     10.43 o 
  -5   5   6      194.11      177.46      9.70 o 
  -4   5   6      495.16      535.69     11.70 o 
  -3   5   6       20.57       10.67      4.33 o 
  -2   5   6      210.33      212.06     10.04 o 
  -1   5   6      114.38      109.59      5.85 o 
   0   5   6       81.19       83.97      6.43 o 
   1   5   6       84.41       90.88      4.73 o 
   2   5   6       49.53       52.74      3.78 o 
   3   5   6       25.88       21.25      4.17 o 
   4   5   6      111.00      131.19      6.32 o 
   5   5   6       12.92        9.44      3.15 o 
   6   5   6        0.19       -0.49      2.99 o 
   7   5   6        0.07       -1.02      3.30 o 
   8   5   6       12.07        9.47      8.39 o 
  -7   6   6        6.47       -3.96     10.42 o 
  -6   6   6        9.48       12.77      6.14 o 
  -5   6   6       31.16       28.02      7.11 o 
  -4   6   6      270.49      263.59      9.58 o 
  -3   6   6      383.92      407.80     11.32 o 
  -2   6   6      424.20      428.80     17.23 o 
  -1   6   6        2.85       -0.71      5.42 o 
   0   6   6       85.62       64.17      4.73 o 
   1   6   6       54.16       57.29      4.70 o 
   2   6   6      282.18      298.38      7.47 o 
   3   6   6      129.32      135.82      7.68 o 
   4   6   6        0.38        7.41      3.37 o 
   5   6   6        0.02        3.31      2.98 o 
   6   6   6        3.45        7.21      3.51 o 
   7   6   6        5.53       11.65     10.04 o 
  -7   7   6       10.20        9.69      7.04 o 
  -6   7   6       35.31       43.79      8.62 o 
  -5   7   6       16.12       11.95      5.72 o 
  -4   7   6       12.55        9.71      3.05 o 
  -3   7   6      124.36      140.70      7.76 o 
  -2   7   6      406.37      405.21     16.28 o 
  -1   7   6       13.17       17.92      5.09 o 
   0   7   6        9.63       14.12      4.22 o 
   1   7   6       18.71       26.12      3.72 o 
   2   7   6       50.54       53.49      5.81 o 
   3   7   6       20.04       18.04      4.29 o 
   4   7   6       15.58       11.18      3.26 o 
   5   7   6       39.40       29.18      5.07 o 
   6   7   6        1.61        4.33      3.48 o 
   7   7   6        0.09        4.58      7.57 o 
  -6   8   6        0.70        5.52      6.45 o 
  -5   8   6       62.62       63.31      6.24 o 
  -4   8   6        5.51        9.61      5.28 o 
  -3   8   6      158.10      150.43      7.96 o 
  -2   8   6       15.12       18.89      4.68 o 
  -1   8   6       20.36       17.72      5.01 o 
   0   8   6        5.11        8.89      4.84 o 
   1   8   6      116.58      100.65      6.23 o 
   2   8   6       16.97       23.23      5.37 o 
   3   8   6       19.00       15.86      4.27 o 
   4   8   6        0.78        5.96      5.61 o 
   5   8   6        8.16        8.68      3.66 o 
   6   8   6        0.71        6.34      3.50 o 
  -5   9   6        4.14        4.81      4.73 o 
  -4   9   6       36.55       29.54      5.45 o 
  -3   9   6      113.22      114.12      8.10 o 
  -2   9   6       10.12        9.49      5.08 o 
  -1   9   6       50.59       64.48     10.76 o 
   0   9   6      107.51       95.19      5.75 o 
   1   9   6        0.10        4.95      3.80 o 
   2   9   6        7.25        9.48      3.89 o 
   3   9   6        4.75       10.72      4.35 o 
   4   9   6        8.37        5.75      3.65 o 
   5   9   6        0.53        1.54      3.77 o 
  -4  10   6       33.30       39.88      7.35 o 
  -3  10   6       78.08       64.12      7.88 o 
  -2  10   6       71.31       54.89      7.35 o 
  -1  10   6       19.49       12.47      5.59 o 
   0  10   6       28.58       34.49      5.83 o 
   1  10   6        1.60        1.75      3.98 o 
   2  10   6        1.22       -1.32      4.78 o 
   3  10   6       14.90       12.36      5.06 o 
   4  10   6       27.35       35.16      6.56 o 
  -2  11   6        2.72        8.47      5.34 o 
  -1  11   6        9.42        0.93      4.14 o 
   0  11   6        0.48        2.84      4.30 o 
   1  11   6        0.31       -0.37      4.28 o 
   2  11   6       10.33       10.65      4.92 o 
  -9   0   7        5.64       12.40     10.19 o 
  -7   0   7        8.50       21.10      7.62 o 
  -5   0   7      607.50      707.09     24.81 o 
  -3   0   7     1435.60     1463.22     14.41 o 
  -1   0   7      222.74      251.15      9.88 o 
   3   0   7     4943.70     5139.82     39.57 o 
   5   0   7        2.33        2.85      3.29 o 
   7   0   7       18.74       17.50      6.23 o 
  -9   1   7        1.36       15.95      7.80 o 
  -8   1   7       19.89       12.81      6.45 o 
  -7   1   7        2.43        5.07     14.69 o 
  -6   1   7      386.64      397.16     12.90 o 
  -5   1   7        0.52       11.51      5.02 o 
  -4   1   7     1351.23     1481.18     33.56 o 
  -3   1   7      267.29      272.55      4.84 o 
  -2   1   7      405.07      363.35      8.02 o 
  -1   1   7        1.00       -2.79      4.66 o 
   0   1   7      466.68      467.05      9.29 o 
   1   1   7      200.39      171.75      3.53 o 
   2   1   7     1501.39     1524.12     15.44 o 
   3   1   7        0.29        3.93      1.68 o 
   4   1   7      110.78      112.31      4.60 o 
   5   1   7       17.54        6.82      3.25 o 
   6   1   7        0.10        5.29      3.55 o 
   7   1   7        3.92        1.74      2.61 o 
   8   1   7        0.45       -0.24      3.86 o 
  -9   2   7        3.41       13.49      6.75 o 
  -8   2   7       42.22       30.67      6.97 o 
  -7   2   7       13.12        3.29     11.12 o 
  -6   2   7       12.89       33.77      7.84 o 
  -5   2   7       82.98       85.35      9.03 o 
  -4   2   7      292.97      278.48      9.89 o 
  -3   2   7      144.44      134.12      4.19 o 
  -2   2   7      615.02      546.41     19.65 o 
  -1   2   7      694.47      734.43     12.38 o 
   0   2   7     1297.50     1309.93     33.68 o 
   1   2   7      757.29      755.06      7.91 o 
   2   2   7      642.86      648.05     10.03 o 
   3   2   7       18.59       10.70      1.90 o 
   4   2   7        4.51        6.31      2.05 o 
   5   2   7        1.45        6.45      2.55 o 
   6   2   7        1.20        3.31      2.83 o 
   7   2   7        7.44        9.12      4.26 o 
   8   2   7        0.00        2.04      3.79 o 
  -8   3   7        3.19        5.36      6.20 o 
  -7   3   7      232.15      231.91     12.28 o 
  -6   3   7      301.00      326.39     24.81 o 
  -5   3   7      325.31      359.92     11.80 o 
  -4   3   7       57.09       48.77      3.37 o 
  -3   3   7      587.19      593.06      9.93 o 
  -2   3   7     2432.30     2595.11     40.78 o 
  -1   3   7      831.10      831.10     36.82 o 
   0   3   7       17.19       16.75      2.19 o 
   1   3   7      410.04      390.36      6.30 o 
   2   3   7      872.17      837.22     11.31 o 
   3   3   7        0.56        3.56      1.37 o 
   4   3   7      102.73      118.52      6.32 o 
   5   3   7      254.50      268.08     10.31 o 
   6   3   7        4.44        6.89      3.83 o 
   7   3   7        0.04       -2.97      3.71 o 
   8   3   7        5.02        8.14      4.59 o 
  -8   4   7       10.98       26.19      7.17 o 
  -7   4   7       84.21       80.35     10.33 o 
  -6   4   7        2.18       10.64      7.39 o 
  -5   4   7      108.83       99.24      7.37 o 
  -4   4   7       23.57       18.73      5.61 o 
  -3   4   7      914.78      910.11     32.75 o 
  -2   4   7      532.42      540.99     16.22 o 
  -1   4   7        2.95        6.44      2.73 o 
   0   4   7      713.41      706.06     13.09 o 
   1   4   7       44.27       54.49      3.75 o 
   2   4   7       23.97       22.59      3.03 o 
   3   4   7      361.55      360.51      6.37 o 
   4   4   7        4.44        6.10      2.65 o 
   5   4   7       44.20       30.93      6.28 o 
   6   4   7        0.02       11.18      3.02 o 
   7   4   7       53.99       36.68      4.45 o 
   8   4   7        7.47        8.49      7.93 o 
  -8   5   7        2.68        1.51      6.06 o 
  -7   5   7       22.60       23.05      7.69 o 
  -6   5   7       16.94        9.10      6.15 o 
  -5   5   7      192.56      181.98     14.96 o 
  -4   5   7       88.18       88.52      6.50 o 
  -3   5   7      309.62      317.34     12.57 o 
  -2   5   7      616.63      634.59     20.08 o 
  -1   5   7      246.08      248.98      7.80 o 
   0   5   7       43.51       37.33      3.84 o 
   1   5   7        0.93       -2.66      2.66 o 
   2   5   7        0.67        2.75      2.81 o 
   3   5   7        0.64       -1.77      2.65 o 
   4   5   7       79.12       81.27      5.24 o 
   5   5   7        0.36        2.18      2.63 o 
   6   5   7        0.99        3.08      2.99 o 
   7   5   7        0.00        8.46      4.35 o 
   8   5   7        0.00        3.96      7.05 o 
  -7   6   7        7.61       10.35      8.76 o 
  -6   6   7        1.70        5.13      8.70 o 
  -5   6   7       78.79       75.01      5.81 o 
  -4   6   7      581.62      640.66     17.95 o 
  -3   6   7       36.37       36.07      3.76 o 
  -2   6   7      349.83      334.84     15.11 o 
  -1   6   7        8.10       10.72      3.77 o 
   0   6   7      893.08      912.83     22.30 o 
   1   6   7       17.67       17.09      4.40 o 
   2   6   7      270.81      240.46      6.46 o 
   3   6   7       15.33       23.35      4.41 o 
   4   6   7       19.36       23.49      4.06 o 
   5   6   7        6.90        9.52      3.08 o 
   6   6   7        0.02        7.47      3.67 o 
   7   6   7        1.06        2.48      3.54 o 
  -7   7   7       11.05        0.37      5.49 o 
  -6   7   7        0.86        1.55      6.07 o 
  -5   7   7        6.04        1.43      3.26 o 
  -4   7   7        2.70        3.94      5.08 o 
  -3   7   7       97.50       97.86      6.67 o 
  -2   7   7      339.84      346.16     10.14 o 
  -1   7   7      564.64      560.94     13.17 o 
   0   7   7       67.93       74.26      9.01 o 
   1   7   7        6.90       11.38      4.17 o 
   2   7   7        0.06       -1.22      3.22 o 
   3   7   7       39.09       32.93      4.07 o 
   4   7   7        0.98        4.35      3.24 o 
   5   7   7       42.83       35.55      4.22 o 
   6   7   7        5.81        4.21      3.04 o 
   7   7   7        0.01        3.14      6.54 o 
  -6   8   7        1.54        3.70      6.38 o 
  -5   8   7        0.22        3.69      3.72 o 
  -4   8   7      152.02      168.78     11.77 o 
  -3   8   7       20.64       18.61      4.67 o 
  -2   8   7      257.97      270.55     11.23 o 
  -1   8   7      621.34      630.68     21.71 o 
   0   8   7        8.93       11.73      4.01 o 
   1   8   7       38.93       44.95      6.50 o 
   2   8   7       12.31       12.55      3.71 o 
   3   8   7       17.11       19.61      5.40 o 
   4   8   7        9.41       13.18      6.01 o 
   5   8   7        0.83        2.53      3.74 o 
   6   8   7        0.96       -2.03      6.59 o 
  -5   9   7        6.40       10.06      5.06 o 
  -4   9   7       15.61       19.90      4.73 o 
  -3   9   7      259.32      272.27     19.95 o 
  -2   9   7       98.81      105.04      8.08 o 
  -1   9   7      147.21      153.49     13.16 o 
   0   9   7       10.24       12.87      4.48 o 
   1   9   7        0.63       -0.38      3.62 o 
   2   9   7       26.11       28.91      4.60 o 
   3   9   7        0.57        5.62      7.07 o 
   4   9   7        3.54        9.49      4.24 o 
   5   9   7        2.29        2.65      2.55 o 
  -4  10   7       66.46       44.91      7.54 o 
  -3  10   7        1.28        4.16      4.07 o 
  -2  10   7        2.31        5.67      3.60 o 
  -1  10   7       43.70       40.25      6.03 o 
   0  10   7        4.28        7.98      4.41 o 
   1  10   7       14.48       12.30      4.55 o 
   2  10   7       87.25       82.28      8.76 o 
   3  10   7        0.89        3.22      3.94 o 
   4  10   7        1.43        4.04      3.86 o 
  -2  11   7       34.15       46.99     13.74 o 
  -1  11   7        4.21        6.12      4.42 o 
   0  11   7        6.02        8.48      7.19 o 
   1  11   7        9.36        8.42      4.50 o 
  -8   0   8        0.27       -2.32      6.79 o 
  -6   0   8        0.15       -1.70      6.69 o 
  -4   0   8     2490.37     2592.68    304.62 o 
  -2   0   8     2898.65     3093.18     39.81 o 
   0   0   8      503.79      449.98     10.47 o 
   2   0   8      637.39      654.63      8.00 o 
   4   0   8      336.59      328.78      7.67 o 
   6   0   8        0.02       -1.13      4.32 o 
   8   0   8        0.09       -0.41      4.94 o 
  -9   1   8        1.83       -4.45      5.79 o 
  -8   1   8       16.97        9.27      6.62 o 
  -7   1   8       43.22       35.32      7.30 o 
  -6   1   8       12.09       27.75      6.90 o 
  -5   1   8        0.25       15.76      6.54 o 
  -4   1   8      113.99      106.51      4.82 o 
  -3   1   8      856.56      932.82     12.27 o 
  -2   1   8        7.63       14.87      2.24 o 
  -1   1   8      377.99      341.29      7.36 o 
   0   1   8       44.81       33.98      2.72 o 
   1   1   8      185.84      178.69      4.98 o 
   2   1   8       25.01       26.13      4.26 o 
   3   1   8      141.08      139.92      5.72 o 
   4   1   8       12.46        9.38      1.84 o 
   5   1   8      186.16      175.35      5.55 o 
   6   1   8        8.01        7.48      3.35 o 
   7   1   8        0.83        8.85      2.71 o 
   8   1   8       10.17        8.31      4.94 o 
  -9   2   8        2.38        2.96      7.75 o 
  -8   2   8        0.29        9.87      6.42 o 
  -7   2   8        3.20       -0.77      5.68 o 
  -6   2   8      177.60      191.26     11.99 o 
  -5   2   8      193.63      191.76      9.53 o 
  -4   2   8      265.42      253.58      4.79 o 
  -3   2   8      187.73      207.58      5.60 o 
  -2   2   8       12.38        8.21      1.84 o 
  -1   2   8     1351.62     1363.89     23.07 o 
   0   2   8     1152.22     1198.99     11.19 o 
   1   2   8      433.53      440.93      8.05 o 
   2   2   8      314.24      303.85      5.92 o 
   3   2   8      485.78      508.42      9.22 o 
   4   2   8      234.61      247.76      4.97 o 
   5   2   8       21.75       23.86      3.76 o 
   6   2   8      116.59      103.52      5.68 o 
   7   2   8        2.48        2.93      5.66 o 
   8   2   8        0.18        3.70     11.81 o 
  -8   3   8        7.68        7.80      6.59 o 
  -7   3   8       20.40       21.41      7.20 o 
  -6   3   8      395.42      468.39     16.70 o 
  -5   3   8       50.78       38.36      3.68 o 
  -4   3   8      437.57      443.28      9.63 o 
  -3   3   8      212.86      184.43     10.07 o 
  -2   3   8      466.85      402.08     15.54 o 
  -1   3   8     1337.34     1345.42     27.34 o 
   0   3   8     2385.67     2578.04     37.49 o 
   1   3   8      194.27      156.21      6.63 o 
   2   3   8      451.13      451.29     15.05 o 
   3   3   8       48.89       49.36      3.92 o 
   4   3   8       64.38       67.52      5.10 o 
   5   3   8       31.77       35.84      3.19 o 
   6   3   8        0.48       -1.30      2.36 o 
   7   3   8        0.17        0.71      4.07 o 
   8   3   8       15.06       10.45      7.72 o 
  -8   4   8        3.01        4.86      9.83 o 
  -7   4   8        4.31       12.67      6.76 o 
  -6   4   8       36.83       33.56      8.65 o 
  -5   4   8      527.49      523.18     10.46 o 
  -4   4   8      441.96      432.93      8.95 o 
  -3   4   8       72.46       65.16      3.81 o 
  -2   4   8      178.36      202.18      7.08 o 
  -1   4   8      154.85      154.73     12.76 o 
   0   4   8     1093.55     1075.92     33.73 o 
   1   4   8        6.41        5.80      3.36 o 
   2   4   8       60.61       79.87      7.61 o 
   3   4   8        0.32        4.25      4.15 o 
   4   4   8        0.96        2.71      2.21 o 
   5   4   8        1.42        6.14      2.47 o 
   6   4   8       48.94       50.93      4.07 o 
   7   4   8       22.62       10.52      3.77 o 
   8   4   8        0.00        7.21      7.05 o 
  -8   5   8        1.93        5.44      9.60 o 
  -7   5   8       17.59       15.07      8.57 o 
  -6   5   8       20.32       27.41      6.91 o 
  -5   5   8      366.48      376.09     16.84 o 
  -4   5   8       21.15       24.12      2.86 o 
  -3   5   8      649.88      717.64     19.92 o 
  -2   5   8      350.45      337.63     18.06 o 
  -1   5   8       76.63       76.81      4.88 o 
   0   5   8       35.84       36.62      3.56 o 
   1   5   8       76.37       82.39      4.93 o 
   2   5   8     1123.95     1132.95     17.19 o 
   3   5   8       16.48       14.64      3.85 o 
   4   5   8      182.85      176.32      8.07 o 
   5   5   8        0.01        0.14      2.81 o 
   6   5   8        0.43        1.39      2.79 o 
   7   5   8        0.00       -2.30      3.04 o 
   8   5   8        1.26       14.10     10.70 o 
  -7   6   8        0.22        5.70      6.31 o 
  -6   6   8        0.56        2.22      5.44 o 
  -5   6   8       52.17       44.70      4.06 o 
  -4   6   8       73.39       58.40     11.68 o 
  -3   6   8      240.83      216.11     10.30 o 
  -2   6   8        4.72        3.68      3.75 o 
  -1   6   8      576.88      599.83     18.19 o 
   0   6   8      730.11      716.06     26.75 o 
   1   6   8      301.06      308.45      7.35 o 
   2   6   8       56.28       58.17      4.95 o 
   3   6   8        0.76        3.47      3.04 o 
   4   6   8        1.85       -0.09      2.07 o 
   5   6   8        2.40        5.89      3.06 o 
   6   6   8        1.32        7.79      4.00 o 
   7   6   8        0.35        0.65      6.84 o 
  -7   7   8       12.71       14.40      7.17 o 
  -6   7   8       12.20       13.67      6.83 o 
  -5   7   8       40.97       31.24      3.84 o 
  -4   7   8        0.42        3.09      4.86 o 
  -3   7   8        8.44        6.25      3.47 o 
  -2   7   8      917.84      949.65     43.36 o 
  -1   7   8       43.27       41.88      6.15 o 
   0   7   8     1064.94     1079.35     42.00 o 
   1   7   8      336.68      320.80      8.87 o 
   2   7   8       16.01       11.85      5.52 o 
   3   7   8       22.22       20.95      3.94 o 
   4   7   8       12.44       14.68      3.39 o 
   5   7   8        0.06       -1.19      2.63 o 
   6   7   8        1.41        5.03      3.06 o 
  -6   8   8        6.58       12.90      7.82 o 
  -5   8   8       55.50       66.35      9.27 o 
  -4   8   8        4.29        8.78      3.86 o 
  -3   8   8        0.40        7.01      3.57 o 
  -2   8   8       13.86       11.91      3.19 o 
  -1   8   8      475.52      493.02     14.72 o 
   0   8   8       17.54       20.94      4.57 o 
   1   8   8      274.42      303.64     11.40 o 
   2   8   8      104.63       94.37      5.66 o 
   3   8   8        1.57        2.66      3.64 o 
   4   8   8       11.30       11.87      4.12 o 
   5   8   8        1.63        4.20      3.54 o 
   6   8   8       10.41       11.85      6.38 o 
  -5   9   8       43.41       42.21      7.35 o 
  -4   9   8        1.50        2.60      6.58 o 
  -3   9   8        6.89       12.77      4.31 o 
  -2   9   8      225.40      215.71     12.22 o 
  -1   9   8        3.23        2.75      3.86 o 
   0   9   8        2.73        6.89      3.86 o 
   1   9   8      211.61      229.07      8.76 o 
   2   9   8        6.22        1.87      3.65 o 
   3   9   8       15.58       20.30      4.78 o 
   4   9   8       18.28       22.80      4.93 o 
   5   9   8        1.07        5.59      4.51 o 
  -4  10   8       13.68       13.85      5.57 o 
  -3  10   8        8.48       10.13      4.91 o 
  -2  10   8       22.02       15.07      5.06 o 
  -1  10   8       82.25      101.62     11.00 o 
   0  10   8       64.59       58.05      7.11 o 
   1  10   8        5.16        8.89      4.11 o 
   2  10   8        5.57       10.70      4.51 o 
   3  10   8        0.26       11.67      4.58 o 
  -1  11   8        6.77       15.13      5.33 o 
   0  11   8       13.57       15.41      4.88 o 
   1  11   8       41.95       35.32      8.36 o 
  -9   0   9        0.11        7.05      8.18 o 
  -7   0   9       23.29        6.90      8.23 o 
  -5   0   9      377.38      367.10     15.80 o 
  -3   0   9       27.90       22.31      2.88 o 
  -1   0   9      186.41      194.90      9.16 o 
   1   0   9      262.70      263.99     13.61 o 
   3   0   9       75.25       66.66      4.06 o 
   5   0   9        0.37        1.01      2.65 o 
   7   0   9        0.31        6.07      6.23 o 
  -9   1   9        2.52        4.64      6.37 o 
  -8   1   9        6.13        8.81      7.75 o 
  -7   1   9        0.07       -0.31      5.13 o 
  -6   1   9       22.79       17.24      5.39 o 
  -5   1   9        0.92        0.82      4.57 o 
  -4   1   9      274.18      281.78      7.09 o 
  -3   1   9      577.35      594.54     11.86 o 
  -2   1   9     2154.38     2291.89     15.07 o 
  -1   1   9      290.10      316.02      7.53 o 
   0   1   9      208.27      180.80      5.77 o 
   1   1   9      388.88      385.61      5.83 o 
   2   1   9      696.62      755.97      6.34 o 
   3   1   9      196.43      199.24      5.43 o 
   4   1   9       80.22       90.18      4.37 o 
   5   1   9      185.40      184.92      6.84 o 
   6   1   9       34.77       32.32      3.36 o 
   7   1   9        0.45        5.23      3.78 o 
   8   1   9        5.25        7.82      4.00 o 
  -8   2   9        1.40        4.04      8.39 o 
  -7   2   9       24.02       19.38      6.34 o 
  -6   2   9       15.53       12.46      5.55 o 
  -5   2   9      176.58      161.01      8.05 o 
  -4   2   9      462.41      483.99      6.12 o 
  -3   2   9       84.11       95.81      4.63 o 
  -2   2   9      483.38      499.27      6.94 o 
  -1   2   9      838.90      845.15     16.78 o 
   0   2   9      202.59      297.17     10.12 o 
   1   2   9     1237.70     1277.24     11.98 o 
   2   2   9      496.26      502.87     18.69 o 
   3   2   9       13.81        6.30      2.05 o 
   4   2   9       24.76       27.09      3.48 o 
   5   2   9        7.21        9.33      2.80 o 
   6   2   9        2.42       -1.02      4.45 o 
   7   2   9       47.47       35.01      6.54 o 
   8   2   9        1.01        2.78      5.30 o 
  -8   3   9        2.54        6.02      6.67 o 
  -7   3   9        4.79        7.17      6.18 o 
  -6   3   9        2.08        5.69      6.20 o 
  -5   3   9       36.96       39.37      3.74 o 
  -4   3   9      284.83      274.28      6.17 o 
  -3   3   9      586.84      571.10      9.99 o 
  -2   3   9       64.81       60.38      3.75 o 
  -1   3   9      226.33      220.57     10.94 o 
   0   3   9      597.60      683.28     21.10 o 
   1   3   9      226.58      241.53      8.98 o 
   2   3   9      257.14      252.53      8.32 o 
   3   3   9        0.90        1.44      2.09 o 
   4   3   9        1.90        4.56      2.11 o 
   5   3   9        9.69       11.44      3.11 o 
   6   3   9        0.26        5.35      2.90 o 
   7   3   9       14.09       12.88      4.72 o 
   8   3   9        0.01       -1.90      5.25 o 
  -8   4   9        1.17       -3.55      5.99 o 
  -7   4   9        1.54        4.33      5.60 o 
  -6   4   9       26.19       46.69     13.84 o 
  -5   4   9      134.85      140.85      6.40 o 
  -4   4   9      938.73      973.82     20.32 o 
  -3   4   9      296.86      278.84     12.88 o 
  -2   4   9      423.22      432.59     15.55 o 
  -1   4   9     1938.46     2062.81     51.31 o 
   0   4   9      778.12      813.47     12.70 o 
   1   4   9        0.82        2.56      2.21 o 
   2   4   9      309.81      317.67      6.91 o 
   3   4   9        0.04        4.58      4.25 o 
   4   4   9      370.50      366.80      9.44 o 
   5   4   9       15.69       11.51      3.40 o 
   6   4   9       74.50       65.34      5.83 o 
   7   4   9       10.96        9.19      4.45 o 
   8   4   9        0.19        3.55      6.43 o 
  -8   5   9        0.04        0.48      6.13 o 
  -7   5   9        0.64       -1.23      5.68 o 
  -6   5   9       10.37        7.28      5.88 o 
  -5   5   9       96.40       95.02     13.12 o 
  -4   5   9       18.18       16.30      4.18 o 
  -3   5   9      695.59      733.02     18.88 o 
  -2   5   9      336.81      341.83     16.75 o 
  -1   5   9       92.02       74.98      5.17 o 
   0   5   9       43.84       40.14      4.29 o 
   1   5   9      216.44      213.52      8.56 o 
   2   5   9      684.51      683.91     12.34 o 
   3   5   9      109.89      112.94      6.39 o 
   4   5   9        2.00        1.63      3.09 o 
   5   5   9        0.03       -0.56      4.41 o 
   6   5   9        0.01       -1.46      3.06 o 
   7   5   9        2.38        2.75      4.50 o 
  -7   6   9        0.61       -3.35      7.59 o 
  -6   6   9       24.55       31.66      8.03 o 
  -5   6   9       12.30        7.18      4.17 o 
  -4   6   9       47.26       52.37      5.31 o 
  -3   6   9     1015.04     1019.20     23.86 o 
  -2   6   9       71.09       70.85      6.45 o 
  -1   6   9      143.30      156.43      8.98 o 
   0   6   9      350.48      401.16     23.90 o 
   1   6   9      193.82      175.54      5.82 o 
   2   6   9      357.40      372.36      9.69 o 
   3   6   9      307.99      281.11     12.29 o 
   4   6   9       32.45       29.62      4.39 o 
   5   6   9        1.57        5.67      3.10 o 
   6   6   9        5.22        4.40      3.32 o 
   7   6   9        1.51        4.11      5.33 o 
  -7   7   9        9.49       18.43      7.30 o 
  -6   7   9        3.91        6.82      5.90 o 
  -5   7   9        5.55        7.98      4.51 o 
  -4   7   9       23.91       11.75      4.86 o 
  -3   7   9      234.47      251.52     10.44 o 
  -2   7   9       22.26       23.21      6.06 o 
  -1   7   9       15.91       11.17      3.91 o 
   0   7   9       85.11       91.57      7.76 o 
   1   7   9     1239.56     1285.32     21.21 o 
   2   7   9        9.38        9.21      3.86 o 
   3   7   9       76.39       84.96      7.68 o 
   4   7   9        2.82        6.47      2.70 o 
   5   7   9        5.62        8.84      3.57 o 
   6   7   9        3.14       -1.69     10.37 o 
  -6   8   9        4.80       14.63      6.92 o 
  -5   8   9       16.32       17.26      5.31 o 
  -4   8   9        0.47        3.21      3.53 o 
  -3   8   9       44.07       49.40      5.40 o 
  -2   8   9        0.99       -3.43      3.43 o 
  -1   8   9       18.14       21.91      3.94 o 
   0   8   9      880.96      897.14     29.60 o 
   1   8   9        2.42       -2.31      3.59 o 
   2   8   9       66.41       77.19      6.99 o 
   3   8   9       60.13       65.21      5.04 o 
   4   8   9        5.40        8.10      4.12 o 
   5   8   9       10.33        9.75      4.79 o 
   6   8   9        2.91       -5.76      6.23 o 
  -5   9   9       12.47        4.70      5.82 o 
  -4   9   9        5.72        4.16      4.02 o 
  -3   9   9       81.11       86.76     10.27 o 
  -2   9   9       11.86       18.85      4.70 o 
  -1   9   9        0.99        4.97      3.77 o 
   0   9   9       89.27      105.15      6.57 o 
   1   9   9       65.17       72.35      6.27 o 
   2   9   9        9.37        4.81      3.99 o 
   3   9   9       14.60       16.44      6.49 o 
   4   9   9        4.76        9.66      4.40 o 
   5   9   9        0.61        4.10      9.88 o 
  -3  10   9       37.23       31.02      5.24 o 
  -2  10   9       22.62       22.53      5.37 o 
  -1  10   9       54.30       46.60      6.72 o 
   0  10   9       42.60       32.50      6.77 o 
   1  10   9        7.55       12.39      4.80 o 
   2  10   9       28.37       27.41      5.09 o 
   3  10   9       95.29      119.81     12.34 o 
   0  11   9        2.44        4.28      4.11 o 
  -8   0  10       16.37       32.06     10.76 o 
  -6   0  10        1.45        3.91      6.74 o 
  -4   0  10      293.00      280.61     13.10 o 
  -2   0  10     3707.68     3972.24     33.09 o 
   0   0  10      439.97      421.16      6.87 o 
   2   0  10     2371.91     2456.14     43.49 o 
   4   0  10      213.71      247.54     13.07 o 
   6   0  10       18.77       15.24      4.07 o 
  -8   1  10        0.68       -1.46      5.86 o 
  -7   1  10        9.45       17.95      6.53 o 
  -6   1  10       22.77       24.99      5.68 o 
  -5   1  10      157.81      174.32      9.21 o 
  -4   1  10       46.91       46.41      3.76 o 
  -3   1  10     1174.83     1176.76     12.73 o 
  -2   1  10     1295.22     1389.55     11.97 o 
  -1   1  10      126.20      158.26      5.28 o 
   0   1  10     2362.39     2476.62     15.48 o 
   1   1  10        3.04        1.15      3.14 o 
   2   1  10      144.89      159.48      4.77 o 
   3   1  10        4.18        3.56      1.64 o 
   4   1  10       97.28       90.81      4.92 o 
   5   1  10       17.83       18.09      3.18 o 
   6   1  10        1.13        1.95      1.89 o 
   7   1  10        1.65        1.72      2.35 o 
  -8   2  10        6.68        9.27      7.48 o 
  -7   2  10        9.54       15.35      7.72 o 
  -6   2  10       35.59       22.54      9.37 o 
  -5   2  10       29.85       35.99      4.87 o 
  -4   2  10      120.09      116.64      3.79 o 
  -3   2  10       16.91       14.93      2.47 o 
  -2   2  10      227.59      195.37      6.00 o 
  -1   2  10     1720.88     1805.96     16.12 o 
   0   2  10     1123.19     1178.22     35.92 o 
   1   2  10      359.17      395.63      8.31 o 
   2   2  10      760.90      785.67     13.01 o 
   3   2  10       63.62       67.94      4.26 o 
   4   2  10       89.74       88.79      4.99 o 
   5   2  10        0.02        2.94      1.76 o 
   6   2  10        9.40        8.94      2.64 o 
   7   2  10        7.56        7.28      2.57 o 
  -8   3  10        3.18        9.25      7.68 o 
  -7   3  10       20.83       33.48      6.32 o 
  -6   3  10       56.70       44.16      8.65 o 
  -5   3  10       46.18       49.25      4.10 o 
  -4   3  10       46.67       41.55      3.73 o 
  -3   3  10      164.17      150.07      5.79 o 
  -2   3  10      579.93      582.04      8.45 o 
  -1   3  10      735.81      840.28     12.70 o 
   0   3  10      367.80      424.09      7.04 o 
   1   3  10     2690.23     2984.49     37.59 o 
   2   3  10       20.07       21.02      2.43 o 
   3   3  10       11.30       11.34      3.01 o 
   4   3  10       56.86       57.72      4.02 o 
   5   3  10       22.42       16.76      3.06 o 
   6   3  10       67.11       60.46      4.55 o 
   7   3  10        1.73        2.60      3.49 o 
   8   3  10       21.03       20.84      6.38 o 
  -8   4  10       24.25       17.83      6.80 o 
  -7   4  10        8.53       13.48      6.63 o 
  -6   4  10        2.00        2.75      5.42 o 
  -5   4  10        0.65       -1.62      3.08 o 
  -4   4  10       18.02       16.29      4.07 o 
  -3   4  10        6.82       10.47      3.20 o 
  -2   4  10      677.01      643.83     26.35 o 
  -1   4  10      499.39      460.40     14.79 o 
   0   4  10        0.03        5.56      2.99 o 
   1   4  10        0.59        6.19      1.90 o 
   2   4  10      117.57      123.63      5.08 o 
   3   4  10      123.56      117.54     20.05 o 
   4   4  10      299.51      329.04      9.60 o 
   5   4  10       39.23       41.51      4.36 o 
   6   4  10        0.32        6.40      2.72 o 
   7   4  10        0.70       11.18      4.95 o 
  -8   5  10        3.16        3.24      7.87 o 
  -7   5  10        1.44       -0.04      6.05 o 
  -6   5  10        1.61        5.89      5.46 o 
  -5   5  10        0.52        2.43      5.97 o 
  -4   5  10       84.34       72.77     12.89 o 
  -3   5  10      165.16      179.78     10.62 o 
  -2   5  10     1421.69     1446.97     42.59 o 
  -1   5  10      634.54      628.59     21.88 o 
   0   5  10       77.78       66.86     11.38 o 
   1   5  10      536.84      529.42     16.55 o 
   2   5  10      128.67      148.13      8.61 o 
   3   5  10      186.03      175.16      6.60 o 
   4   5  10      280.88      305.88     11.22 o 
   5   5  10       70.53       60.98      5.52 o 
   6   5  10        2.04        7.61      6.36 o 
   7   5  10        0.99        5.56      4.62 o 
  -7   6  10       30.03       34.34     16.31 o 
  -6   6  10        0.14        2.26      6.25 o 
  -5   6  10        0.24        1.10      3.66 o 
  -4   6  10        6.55        5.00      3.53 o 
  -3   6  10      130.72      123.07      5.88 o 
  -2   6  10      104.05       95.43      5.84 o 
  -1   6  10     1139.43     1187.58     30.12 o 
   0   6  10      295.60      294.95      9.16 o 
   1   6  10       64.96       51.17      4.70 o 
   2   6  10      273.48      295.02      9.26 o 
   3   6  10      601.33      619.16     17.76 o 
   4   6  10       11.19       14.43      3.25 o 
   5   6  10       19.34       21.01      4.62 o 
   6   6  10        0.91        0.98      5.76 o 
   7   6  10        3.58        4.20      5.51 o 
  -6   7  10        4.36        7.09      6.95 o 
  -5   7  10        1.65        5.63      4.52 o 
  -4   7  10        5.48        6.52     14.01 o 
  -3   7  10        5.09        1.31      2.97 o 
  -2   7  10       32.56       25.75      4.11 o 
  -1   7  10      920.22      972.62     26.02 o 
   0   7  10       30.77       30.89      4.71 o 
   1   7  10      172.90      172.90      7.56 o 
   2   7  10      471.97      486.54     14.31 o 
   3   7  10       31.93       27.87      3.33 o 
   4   7  10        0.04        5.91      3.22 o 
   5   7  10       34.09       25.25      4.71 o 
   6   7  10        7.98       12.56      5.67 o 
  -6   8  10        9.68       16.95      6.49 o 
  -5   8  10        7.44        7.20      4.92 o 
  -4   8  10       12.88       17.51      5.27 o 
  -3   8  10        1.38        9.52      3.61 o 
  -2   8  10       32.50       27.72      4.61 o 
  -1   8  10      198.19      171.94      9.38 o 
   0   8  10       91.54       98.06      6.00 o 
   1   8  10        3.63        4.13      3.77 o 
   2   8  10       73.56       69.40      8.28 o 
   3   8  10      157.96      168.27     12.61 o 
   4   8  10        0.21        6.57      4.75 o 
   5   8  10        2.90        3.02      4.26 o 
  -5   9  10        0.03        6.45      6.17 o 
  -4   9  10       10.06       14.04      4.47 o 
  -3   9  10       16.94       20.72      4.83 o 
  -2   9  10       15.85        5.70      4.29 o 
  -1   9  10        6.63        5.40      3.60 o 
   0   9  10       53.01       42.01      7.47 o 
   1   9  10        8.77       14.66      4.69 o 
   2   9  10      145.02      148.69     10.92 o 
   3   9  10        3.45        4.92      3.89 o 
   4   9  10       51.66       44.10      6.82 o 
  -3  10  10       12.56        4.57      3.64 o 
  -2  10  10        9.51        8.87      4.83 o 
  -1  10  10       38.58       30.98      8.28 o 
   0  10  10       22.87       21.87      5.41 o 
   1  10  10        6.11        1.99      5.60 o 
   2  10  10        8.61        9.20      5.10 o 
   3  10  10       23.95       22.16      6.85 o 
  -7   0  11      148.25      137.36     12.35 o 
  -5   0  11       88.96       82.19     10.91 o 
  -3   0  11      329.40      336.41     18.30 o 
  -1   0  11     2357.51     2561.70     35.15 o 
   1   0  11      140.52      158.31      9.11 o 
   3   0  11       64.60       68.07      4.03 o 
   5   0  11       48.26       56.26      8.36 o 
   7   0  11       10.05        9.27      3.30 o 
  -8   1  11        0.77       18.22      8.99 o 
  -7   1  11        5.73       15.65      6.08 o 
  -6   1  11       16.84       14.72      6.41 o 
  -5   1  11        0.49        3.13      8.05 o 
  -4   1  11        3.45        7.66      2.06 o 
  -3   1  11      156.24      145.11      5.97 o 
  -2   1  11      870.20      812.76     11.48 o 
  -1   1  11      127.98      140.75      5.74 o 
   0   1  11     1873.35     1843.96     19.81 o 
   1   1  11       99.72       76.53     10.67 o 
   2   1  11        1.62       -0.75      1.18 o 
   3   1  11      481.82      508.03      7.11 o 
   4   1  11      876.68      908.41     13.48 o 
   5   1  11       37.82       37.65      2.70 o 
   6   1  11       24.72       18.16      3.23 o 
   7   1  11        8.66        3.91      4.42 o 
  -8   2  11        0.94       13.78      8.42 o 
  -7   2  11       24.62       15.90      9.57 o 
  -6   2  11        1.77        1.02      5.11 o 
  -5   2  11       92.66       87.95      6.59 o 
  -4   2  11        0.15        2.42      1.87 o 
  -3   2  11      502.87      477.27      6.38 o 
  -2   2  11       50.54       53.72      3.46 o 
  -1   2  11      819.12      842.76     14.32 o 
   0   2  11     1225.66     1289.05     32.62 o 
   1   2  11      618.72      622.74     12.26 o 
   2   2  11      602.09      715.27     13.74 o 
   3   2  11      402.66      420.32      7.23 o 
   4   2  11       16.32       16.47      4.10 o 
   5   2  11       81.85       84.56      7.23 o 
   6   2  11       20.48       28.08      2.73 o 
   7   2  11        3.59        0.39      2.35 o 
  -8   3  11        0.01       -6.38      6.38 o 
  -7   3  11        0.10       -5.13      5.13 o 
  -6   3  11        4.40       11.38      5.24 o 
  -5   3  11      108.39      107.16      5.62 o 
  -4   3  11       21.37       21.72      3.72 o 
  -3   3  11      255.92      271.11      6.38 o 
  -2   3  11        6.50        2.36      1.95 o 
  -1   3  11      229.81      273.46      7.29 o 
   0   3  11      380.12      350.95     10.16 o 
   1   3  11      504.76      508.12     17.50 o 
   2   3  11      326.44      346.77      6.00 o 
   3   3  11        7.88       13.85      3.15 o 
   4   3  11      139.54      154.72      5.97 o 
   5   3  11       17.04       18.26      2.75 o 
   6   3  11       98.63       89.96      5.82 o 
   7   3  11       22.23       14.73      4.39 o 
  -8   4  11        0.01       17.31      6.94 o 
  -7   4  11      163.75      196.18     18.98 o 
  -6   4  11        0.78       -2.89      4.94 o 
  -5   4  11      115.62      115.21      7.18 o 
  -4   4  11      135.01      130.46      7.27 o 
  -3   4  11        9.44       13.70      4.06 o 
  -2   4  11       70.24       69.13      4.29 o 
  -1   4  11       93.17       95.01      6.37 o 
   0   4  11      439.52      435.47      8.24 o 
   1   4  11      703.63      781.93      9.11 o 
   2   4  11       34.36       42.06      3.97 o 
   3   4  11      443.68      455.60     12.65 o 
   4   4  11       71.76       72.09      4.57 o 
   5   4  11       69.96       62.59      6.37 o 
   6   4  11       42.59       32.68      5.60 o 
   7   4  11       38.44       31.76      8.41 o 
  -7   5  11        1.84       -1.70      5.71 o 
  -6   5  11       17.14       22.73      6.68 o 
  -5   5  11        4.62        1.67      4.96 o 
  -4   5  11        7.88        7.30      3.11 o 
  -3   5  11        9.52        6.26      3.03 o 
  -2   5  11       54.94       51.05      6.07 o 
  -1   5  11       16.40       12.39      4.57 o 
   0   5  11      165.62      163.24      6.34 o 
   1   5  11      807.51      846.83     14.55 o 
   2   5  11        4.05        5.71      3.22 o 
   3   5  11      143.09      165.85     10.43 o 
   4   5  11      139.66      155.18      8.13 o 
   5   5  11      245.65      246.96      9.53 o 
   6   5  11        1.32        9.83      6.95 o 
   7   5  11        2.63        2.12      3.98 o 
  -7   6  11        0.00       -1.02      6.15 o 
  -6   6  11        1.38       -1.58      5.40 o 
  -5   6  11        3.17        5.41      4.04 o 
  -4   6  11        5.58        8.81      4.13 o 
  -3   6  11       59.04       53.23      6.04 o 
  -2   6  11        1.24        3.32      3.16 o 
  -1   6  11       95.18       92.00      5.75 o 
   0   6  11      155.51      176.36      6.60 o 
   1   6  11      338.64      335.51     10.41 o 
   2   6  11       11.33        9.96      3.34 o 
   3   6  11      448.24      466.68     26.30 o 
   4   6  11      198.53      189.67      8.93 o 
   5   6  11       32.05       21.11      5.05 o 
   6   6  11        2.10        0.58      3.98 o 
   7   6  11        5.92        1.90      5.71 o 
  -6   7  11        3.43       21.92     15.88 o 
  -5   7  11       73.51       71.64      7.40 o 
  -4   7  11        7.11        5.84      4.14 o 
  -3   7  11        6.91       13.27      3.39 o 
  -2   7  11       57.10       67.60      5.22 o 
  -1   7  11      509.22      526.60     26.01 o 
   0   7  11       68.02       70.71      5.88 o 
   1   7  11      426.41      427.73     13.63 o 
   2   7  11       35.16       33.88      5.52 o 
   3   7  11       16.53       14.53      3.37 o 
   4   7  11        2.11        5.20      3.56 o 
   5   7  11       32.31       29.06      6.15 o 
   6   7  11        0.18       -1.33      3.78 o 
  -5   8  11        7.77        4.51     14.51 o 
  -4   8  11        0.90        4.55      4.09 o 
  -3   8  11        2.94        4.77      3.53 o 
  -2   8  11       13.42       14.60      5.08 o 
  -1   8  11        5.25        0.95      3.87 o 
   0   8  11        0.07        1.71      3.56 o 
   1   8  11      277.02      289.39     13.98 o 
   2   8  11       89.29       88.20      6.55 o 
   3   8  11        0.05        3.03      3.76 o 
   4   8  11       43.24       33.38      8.15 o 
   5   8  11        1.45        3.01      3.81 o 
  -4   9  11        3.09        5.62      4.20 o 
  -3   9  11        0.83        4.52      3.82 o 
  -2   9  11        1.11        4.53      3.79 o 
  -1   9  11        3.07        3.57      4.34 o 
   0   9  11       47.47       47.60      4.93 o 
   1   9  11       74.11       66.68      6.63 o 
   2   9  11       71.67       72.31     10.38 o 
   3   9  11        0.53        4.38      4.91 o 
   4   9  11        5.38        6.96      3.32 o 
  -3  10  11       10.84       19.60      5.01 o 
  -2  10  11        2.59       -0.14      3.39 o 
  -1  10  11       14.58       20.60      5.63 o 
   0  10  11        2.13        6.57      4.00 o 
   1  10  11        0.03        2.23      3.87 o 
   2  10  11        8.19        5.38      5.38 o 
   3  10  11        0.18        4.43      5.17 o 
  -8   0  12        0.62        4.73      9.21 o 
  -6   0  12        1.38        6.28      7.87 o 
  -4   0  12       37.95       37.53      6.76 o 
  -2   0  12        0.03       -1.22      2.32 o 
   0   0  12     1789.39     1818.85     28.00 o 
   2   0  12       79.31       83.79      9.73 o 
   4   0  12      156.21      168.04      6.54 o 
   6   0  12      188.48      168.78     11.63 o 
  -8   1  12        0.03        2.25      6.69 o 
  -7   1  12       10.26       14.41      6.34 o 
  -6   1  12       41.58       44.50      8.36 o 
  -5   1  12      417.33      415.67     15.34 o 
  -4   1  12       31.20       28.81      3.86 o 
  -3   1  12      373.75      384.29      6.36 o 
  -2   1  12      179.19      185.50      6.88 o 
  -1   1  12      660.91      714.99     11.78 o 
   0   1  12       20.04       21.09      1.67 o 
   1   1  12     1290.82     1278.43     50.08 o 
   2   1  12       30.26       36.94      5.11 o 
   3   1  12      226.69      218.79     11.46 o 
   4   1  12        4.31        3.23      1.79 o 
   5   1  12       18.28       12.75      2.17 o 
   6   1  12        0.06        1.59      2.85 o 
   7   1  12        2.19        7.73      3.32 o 
  -8   2  12        3.71       -0.04     10.11 o 
  -7   2  12        0.75        4.74      5.76 o 
  -6   2  12        4.74        2.02      4.71 o 
  -5   2  12        0.06       -0.34      4.86 o 
  -4   2  12      346.75      353.96      6.00 o 
  -3   2  12       46.73       36.54      3.11 o 
  -2   2  12       29.07       19.70      2.24 o 
  -1   2  12      571.30      563.05      8.63 o 
   0   2  12      130.00      104.13      6.18 o 
   1   2  12       33.37       31.97      7.00 o 
   2   2  12      673.11      680.45     19.95 o 
   3   2  12       39.84       43.33     10.55 o 
   4   2  12        0.05        1.15      2.28 o 
   5   2  12       37.48       35.00      4.54 o 
   6   2  12      147.22      154.87     10.00 o 
   7   2  12        8.78        5.59      3.22 o 
  -8   3  12        0.11        4.43      6.02 o 
  -7   3  12        3.55        8.59      7.23 o 
  -6   3  12        0.66       11.25      6.61 o 
  -5   3  12      231.75      214.13     17.37 o 
  -4   3  12       13.66        8.68      3.13 o 
  -3   3  12      214.13      196.59      5.69 o 
  -2   3  12        1.25        0.99      2.02 o 
  -1   3  12        6.75        0.18      3.02 o 
   0   3  12        0.50        1.31      2.14 o 
   1   3  12      122.41      104.78      6.32 o 
   2   3  12      629.04      635.49      7.07 o 
   3   3  12      224.84      214.48     19.45 o 
   4   3  12       70.55       74.60      4.28 o 
   5   3  12       31.25       24.40      4.32 o 
   6   3  12       65.41       55.78     11.79 o 
   7   3  12        8.49        3.47      3.07 o 
  -8   4  12        0.20       -0.35      5.80 o 
  -7   4  12        1.37       10.60      6.99 o 
  -6   4  12       14.60        5.52      5.95 o 
  -5   4  12       41.86       44.05      6.44 o 
  -4   4  12       24.62       13.22      3.10 o 
  -3   4  12      149.93      137.23      9.68 o 
  -2   4  12       23.82       28.70      3.78 o 
  -1   4  12      276.07      242.59     12.00 o 
   0   4  12        0.30        3.69      4.15 o 
   1   4  12        3.65        3.29      2.62 o 
   2   4  12       55.23       51.88      4.89 o 
   3   4  12      415.84      426.00     10.79 o 
   4   4  12       65.41       51.70      5.47 o 
   5   4  12      150.98      183.69     19.67 o 
   6   4  12       53.14       46.71      6.21 o 
   7   4  12       45.21       29.96      5.48 o 
  -7   5  12        5.17       10.45      7.84 o 
  -6   5  12       97.50      122.65     11.85 o 
  -5   5  12      125.58      119.34     24.01 o 
  -4   5  12       19.11       14.77      3.64 o 
  -3   5  12      202.82      201.40      8.35 o 
  -2   5  12      195.92      194.50      9.58 o 
  -1   5  12       40.97       39.59      4.41 o 
   0   5  12      333.69      351.08      8.94 o 
   1   5  12       38.40       38.92      7.80 o 
   2   5  12       15.98        8.57      2.74 o 
   3   5  12      297.09      293.00     11.09 o 
   4   5  12       26.70       26.92      4.36 o 
   5   5  12      289.45      311.44     11.86 o 
   6   5  12       11.74        6.11      4.65 o 
   7   5  12        8.95        7.76      5.22 o 
  -7   6  12       15.43       19.15      6.44 o 
  -6   6  12        0.12        7.43      6.31 o 
  -5   6  12        5.82        9.59      4.32 o 
  -4   6  12       74.15       68.80      8.80 o 
  -3   6  12        2.53        3.46      3.23 o 
  -2   6  12       29.01       25.92      4.67 o 
  -1   6  12       14.28        8.76      3.17 o 
   0   6  12      415.89      440.86     10.32 o 
   1   6  12      110.06      103.35      5.53 o 
   2   6  12       20.56       21.16      3.61 o 
   3   6  12      147.90      133.54      5.77 o 
   4   6  12        2.51        7.52      6.72 o 
   5   6  12       12.56        7.25      3.15 o 
   6   6  12        2.60       -3.63      6.19 o 
  -6   7  12       13.51        6.83      5.92 o 
  -5   7  12        0.04       -1.72      3.72 o 
  -4   7  12        6.40        8.46      3.44 o 
  -3   7  12        0.14       -1.02      3.60 o 
  -2   7  12        0.80       -1.18      3.37 o 
  -1   7  12       10.11       15.70      3.51 o 
   0   7  12        0.40        6.32      5.44 o 
   1   7  12       83.77       80.25      5.13 o 
   2   7  12      138.41      153.76      7.26 o 
   3   7  12       45.53       33.13      4.89 o 
   4   7  12       36.44       29.98      5.51 o 
   5   7  12       23.62       10.63      6.84 o 
   6   7  12        7.74        4.08      3.24 o 
  -5   8  12       35.99       22.44      6.93 o 
  -4   8  12       20.74       22.61      5.46 o 
  -3   8  12       69.60       77.29      6.38 o 
  -2   8  12        0.01        3.52      3.76 o 
  -1   8  12       15.65       12.65      4.09 o 
   0   8  12        4.38        6.19      3.52 o 
   1   8  12      341.26      345.64     13.04 o 
   2   8  12       34.47       30.57      4.99 o 
   3   8  12      104.43      111.01     11.78 o 
   4   8  12        0.10        5.79      5.15 o 
   5   8  12        4.97        5.47      5.85 o 
  -4   9  12       20.21       19.09      6.07 o 
  -3   9  12       13.39        8.33      4.46 o 
  -2   9  12        2.72        9.95      6.68 o 
  -1   9  12       13.75        8.53      5.04 o 
   0   9  12        4.55        4.16      3.32 o 
   1   9  12        8.20        8.44      4.04 o 
   2   9  12       28.89       18.98      4.87 o 
   3   9  12       60.81       68.91      8.19 o 
   4   9  12        6.47       13.54      5.69 o 
  -2  10  12        0.07       -3.73      3.73 o 
  -1  10  12        8.50       15.02      4.35 o 
   0  10  12        9.88       14.16      4.78 o 
   1  10  12       11.44        7.58      5.41 o 
   2  10  12       44.91       39.48      6.64 o 
  -7   0  13        6.80       -4.84      6.90 o 
  -5   0  13        0.06        9.78      6.59 o 
  -3   0  13      539.27      539.91      9.90 o 
  -1   0  13      802.05      833.39     20.82 o 
   1   0  13      676.15      677.13     20.74 o 
   3   0  13      438.19      384.91     16.98 o 
   5   0  13      171.73      167.88     13.38 o 
   7   0  13       16.48       13.28      7.31 o 
  -8   1  13        0.09       19.83      6.95 o 
  -7   1  13       10.49       14.85      6.29 o 
  -6   1  13       45.86       27.61      6.03 o 
  -5   1  13       44.41       46.30      7.79 o 
  -4   1  13       49.31       37.44      4.04 o 
  -3   1  13       85.41       76.68      4.64 o 
  -2   1  13       17.10       10.36      1.91 o 
  -1   1  13       25.31       28.24      3.20 o 
   0   1  13        7.81       10.46      2.43 o 
   1   1  13       67.72       61.24      7.93 o 
   2   1  13      321.93      352.43     13.10 o 
   3   1  13       41.85       41.38      5.45 o 
   4   1  13        2.90        3.87      5.76 o 
   5   1  13       56.86       49.47      4.77 o 
   6   1  13       54.98       42.07      7.35 o 
   7   1  13        2.48        6.26      3.49 o 
  -8   2  13        7.46        8.95      6.54 o 
  -7   2  13       78.52       95.38     11.47 o 
  -6   2  13        1.11        4.92      6.56 o 
  -5   2  13      139.87      142.66     11.94 o 
  -4   2  13       20.00       20.18      4.14 o 
  -3   2  13     1232.23     1262.05     25.26 o 
  -2   2  13        9.38        9.98      1.92 o 
  -1   2  13      450.13      466.40     11.35 o 
   0   2  13      177.93      205.02     16.03 o 
   1   2  13       17.58       27.48      3.39 o 
   2   2  13       85.21       84.91      6.43 o 
   3   2  13      144.79      123.51      8.61 o 
   4   2  13       15.11        5.71      2.68 o 
   5   2  13       45.72       37.17      3.67 o 
   6   2  13        1.88       -1.92      3.24 o 
   7   2  13        0.04        3.77      4.76 o 
  -8   3  13        1.84        5.03      6.22 o 
  -7   3  13       28.16       13.21     18.89 o 
  -6   3  13        2.98        3.42      4.96 o 
  -5   3  13       50.49       49.30      6.73 o 
  -4   3  13        7.46       10.05      4.25 o 
  -3   3  13       12.27        6.15      4.54 o 
  -2   3  13      111.07      106.90      6.83 o 
  -1   3  13      142.91      126.59      8.12 o 
   0   3  13       67.05       60.39      4.73 o 
   1   3  13      299.89      275.52      9.18 o 
   2   3  13        1.12        7.38      4.47 o 
   3   3  13       16.35       11.77      7.28 o 
   4   3  13       73.55       78.81     11.75 o 
   5   3  13        0.27        1.78      3.11 o 
   6   3  13        2.95        7.85      3.65 o 
   7   3  13       76.41       49.48      8.95 o 
  -7   4  13        6.72        1.47      5.74 o 
  -6   4  13        0.47        8.95      6.40 o 
  -5   4  13       21.25       20.83      5.74 o 
  -4   4  13      155.57      164.54      5.54 o 
  -3   4  13       13.14       11.88      3.78 o 
  -2   4  13        9.37        2.39      2.66 o 
  -1   4  13       93.29       78.41      5.54 o 
   0   4  13       11.08        9.86      4.75 o 
   1   4  13      175.80      168.47      5.94 o 
   2   4  13       72.57       77.82      5.39 o 
   3   4  13       19.73       19.91      5.98 o 
   4   4  13       12.24       14.09      3.28 o 
   5   4  13       69.64       81.46     10.81 o 
   6   4  13       25.24       11.95      4.19 o 
   7   4  13       50.55       35.10     10.50 o 
  -7   5  13        0.04        0.50      5.98 o 
  -6   5  13       14.79        8.40      7.36 o 
  -5   5  13      124.75      140.32     13.79 o 
  -4   5  13        1.08        3.72      2.91 o 
  -3   5  13      193.37      198.00      6.06 o 
  -2   5  13        1.22        0.80      2.82 o 
  -1   5  13       34.60       34.88      3.81 o 
   0   5  13        7.47        6.20      4.77 o 
   1   5  13       97.63       99.84      4.81 o 
   2   5  13      194.62      201.71      7.39 o 
   3   5  13      131.71      120.18     11.23 o 
   4   5  13        1.54       -2.43      3.20 o 
   5   5  13       21.50       18.77      4.92 o 
   6   5  13       32.23       36.85      7.22 o 
   7   5  13       16.79       10.70      8.90 o 
  -7   6  13        3.21       -0.43      9.83 o 
  -6   6  13        5.53        5.42      6.01 o 
  -5   6  13        0.32        5.45      4.10 o 
  -4   6  13       98.86      100.20      5.32 o 
  -3   6  13      223.56      232.45      7.49 o 
  -2   6  13      130.80      145.53     12.52 o 
  -1   6  13      147.29      140.31      7.03 o 
   0   6  13       38.13       44.92      5.51 o 
   1   6  13       25.94       17.28      3.67 o 
   2   6  13      149.14      143.00      6.10 o 
   3   6  13        1.97        6.88      4.70 o 
   4   6  13        0.24        4.69      6.55 o 
   5   6  13       43.47       32.32      7.33 o 
   6   6  13        2.47        5.57      4.35 o 
  -6   7  13        3.37        0.20      4.82 o 
  -5   7  13        6.02        7.05      4.86 o 
  -4   7  13       11.43       13.40      8.37 o 
  -3   7  13       47.50       53.81      5.70 o 
  -2   7  13       15.87       17.01      4.58 o 
  -1   7  13        6.55       14.60      3.16 o 
   0   7  13        1.31       -1.03      2.98 o 
   1   7  13       11.30        2.57      2.94 o 
   2   7  13       41.60       47.33      4.89 o 
   3   7  13       50.78       43.67      6.86 o 
   4   7  13        1.25        3.48      6.54 o 
   5   7  13       37.62       28.24      6.55 o 
   6   7  13        0.75        2.57      6.27 o 
  -5   8  13        0.27        1.88      5.14 o 
  -4   8  13      115.26      128.32     16.88 o 
  -3   8  13       16.03       20.48      4.99 o 
  -2   8  13       36.40       31.36      5.46 o 
  -1   8  13        0.01        7.35      4.53 o 
   0   8  13        0.18        1.25      2.77 o 
   1   8  13      118.15      114.95      6.65 o 
   2   8  13        0.12        5.60      3.37 o 
   3   8  13       46.65       41.82      6.09 o 
   4   8  13        3.16        9.24      7.12 o 
   5   8  13        6.22       14.49      5.45 o 
  -4   9  13        0.78        6.38      4.65 o 
  -3   9  13       48.43       30.60      4.16 o 
  -2   9  13        2.46        5.16      4.02 o 
  -1   9  13        0.13        0.08      3.68 o 
   0   9  13        4.31        4.95      4.10 o 
   1   9  13        0.49        6.36      5.24 o 
   2   9  13        3.82       15.32      6.25 o 
   3   9  13      160.41      140.79     19.95 o 
   4   9  13       17.87       11.65      5.26 o 
  -2  10  13       42.90       46.29      7.75 o 
  -1  10  13        2.50        5.95      3.55 o 
   0  10  13       18.81       13.87      5.95 o 
   1  10  13        0.09       -1.83      4.57 o 
   2  10  13        1.53        4.17      5.21 o 
  -8   0  14       51.70       67.42     12.71 o 
  -6   0  14       10.42        6.84      6.90 o 
  -4   0  14      237.46      230.11      9.15 o 
  -2   0  14      574.26      597.39     25.96 o 
   0   0  14      237.74      232.06     16.06 o 
   2   0  14       38.43       27.38      7.00 o 
   4   0  14       81.61      112.61     10.34 o 
  -8   1  14        1.23        1.99      5.49 o 
  -7   1  14       19.90       13.26      6.40 o 
  -6   1  14       21.46       20.19      5.74 o 
  -5   1  14       58.38       71.00      8.34 o 
  -4   1  14        2.44        4.06      1.66 o 
  -3   1  14       98.91      102.02      5.35 o 
  -2   1  14       84.31       77.93      9.25 o 
  -1   1  14      756.72      768.27     18.10 o 
   0   1  14        7.28        2.33      2.30 o 
   1   1  14      501.64      514.68      8.65 o 
   2   1  14        9.92        9.76      2.83 o 
   3   1  14        1.00        5.29      2.29 o 
   4   1  14       16.33       13.36      4.05 o 
   5   1  14       15.63       15.09      5.16 o 
   7   1  14       29.66       21.74      5.31 o 
  -8   2  14       33.68       29.44      7.80 o 
  -7   2  14        0.04        4.71      6.26 o 
  -6   2  14        9.74       11.75      7.69 o 
  -5   2  14      117.14      111.78     12.43 o 
  -4   2  14       19.70       21.86      4.91 o 
  -3   2  14        0.45        0.92      1.89 o 
  -2   2  14        0.48        2.95      1.88 o 
  -1   2  14      111.00      107.75      8.75 o 
   0   2  14       75.39       74.35      6.44 o 
   1   2  14      176.26      200.23     14.10 o 
   2   2  14        5.09        4.09      1.81 o 
   3   2  14       60.16       59.86      5.74 o 
   4   2  14       23.76       32.43      8.10 o 
   5   2  14        6.21        6.94      3.36 o 
   6   2  14        3.10        4.53      4.79 o 
   7   2  14        4.05        2.28      3.37 o 
  -8   3  14        1.27        9.78      6.65 o 
  -7   3  14        6.94        1.49      5.68 o 
  -6   3  14      145.81      147.65     19.17 o 
  -5   3  14       30.32       31.39      9.73 o 
  -4   3  14        5.90        4.03      2.60 o 
  -3   3  14      226.16      235.88      6.79 o 
  -2   3  14      447.76      445.55      9.60 o 
  -1   3  14      222.25      233.41     19.12 o 
   0   3  14      127.43      112.25      8.39 o 
   1   3  14      113.86      120.25     14.28 o 
   2   3  14       80.47       87.13      8.38 o 
   3   3  14       43.88       36.46      4.14 o 
   4   3  14       57.65       53.66      6.43 o 
   5   3  14       45.43       43.27      4.07 o 
   6   3  14        1.26       12.29      4.44 o 
   7   3  14       15.04        3.77      3.80 o 
  -7   4  14       13.31       10.70      7.74 o 
  -6   4  14       47.91       57.97      8.44 o 
  -5   4  14       62.06       65.62      6.98 o 
  -4   4  14       20.25       24.00      3.88 o 
  -3   4  14       20.25       20.83      4.10 o 
  -2   4  14       47.40       35.01      3.26 o 
  -1   4  14       87.32       82.05      6.13 o 
   0   4  14      158.95      155.77      8.60 o 
   1   4  14        2.74        6.42      3.05 o 
   2   4  14       44.50       39.05     19.17 o 
   3   4  14       31.24       34.94      5.29 o 
   4   4  14      114.96      120.00     11.17 o 
   5   4  14       10.42        8.61      4.15 o 
   6   4  14        0.13        0.68      6.21 o 
   7   4  14       15.51        6.79      8.44 o 
  -7   5  14        6.39       14.05      6.64 o 
  -6   5  14      150.61      177.08     95.36 o 
  -5   5  14        1.03        7.70      5.40 o 
  -4   5  14        0.44        1.43      2.50 o 
  -3   5  14        3.51        1.78      3.05 o 
  -2   5  14       30.46       37.57      5.31 o 
  -1   5  14       12.64       10.02      2.87 o 
   0   5  14       64.24       61.67      5.30 o 
   1   5  14        5.18        6.67      2.60 o 
   2   5  14        1.96        1.30      4.48 o 
   3   5  14       11.32        4.91      3.27 o 
   4   5  14       38.58       37.32      5.56 o 
   5   5  14        7.04        3.14      5.54 o 
   6   5  14        6.82        7.29      3.72 o 
   7   5  14        5.10       10.91      9.06 o 
  -6   6  14        2.14       12.03      7.72 o 
  -5   6  14       22.47       22.25      6.04 o 
  -4   6  14        1.44        1.29      4.78 o 
  -3   6  14       68.68       74.66      8.69 o 
  -2   6  14        2.25        0.24      3.14 o 
  -1   6  14      356.73      365.90     12.20 o 
   0   6  14      196.13      181.50      7.77 o 
   1   6  14       37.81       46.08      4.54 o 
   2   6  14       20.99       20.05      3.64 o 
   3   6  14       23.35       27.25      5.94 o 
   4   6  14        1.92        2.53      3.60 o 
   5   6  14       25.88       19.53      6.94 o 
   6   6  14        3.79        4.54      6.59 o 
  -6   7  14       44.03       41.14      9.57 o 
  -5   7  14       26.98       25.92     10.81 o 
  -4   7  14        5.69        5.62      3.97 o 
  -3   7  14        4.25        2.61      3.16 o 
  -2   7  14      335.20      377.34     12.00 o 
  -1   7  14       65.09       65.45      5.61 o 
   0   7  14      190.68      183.94      9.63 o 
   1   7  14       90.79       75.85      7.06 o 
   2   7  14        3.31        0.07      3.99 o 
   3   7  14       13.21       13.53      6.92 o 
   4   7  14       26.55       21.46      5.47 o 
   5   7  14        5.18       10.82      5.23 o 
  -5   8  14        0.39        0.17      5.88 o 
  -4   8  14        4.02        5.24      4.00 o 
  -3   8  14       10.60       18.96      4.48 o 
  -2   8  14        1.83        0.88      3.24 o 
  -1   8  14       28.21       31.36      4.15 o 
   0   8  14        0.62        1.65      2.31 o 
   1   8  14       21.31       23.04      4.01 o 
   2   8  14        2.72       16.40      5.94 o 
   3   8  14       38.98       24.21      5.63 o 
   4   8  14       48.28       42.32      6.89 o 
  -3   9  14        6.99        6.81      4.21 o 
  -2   9  14       30.56       25.45      9.42 o 
  -1   9  14       52.23       49.88      6.47 o 
   0   9  14       50.51       45.56      6.40 o 
   1   9  14       35.68       38.73      6.66 o 
   2   9  14       15.28       13.32      6.06 o 
   3   9  14       25.92       27.46      9.12 o 
  -1  10  14       53.17       54.85     13.32 o 
   0  10  14        0.38        1.28      5.27 o 
   1  10  14       11.60       18.42      5.98 o 
  -7   0  15        0.56       -7.10      7.10 o 
  -5   0  15       93.56       65.52      9.57 o 
  -3   0  15      143.53      156.21      9.92 o 
  -1   0  15      782.42      768.02     18.42 o 
   1   0  15      434.81      443.94     16.93 o 
   3   0  15      150.87      154.04     12.66 o 
   5   0  15       39.55       40.81     26.25 o 
   7   0  15        6.30       11.22      6.43 o 
  -8   1  15        3.35       12.56      6.04 o 
  -7   1  15       34.05       27.64      6.61 o 
  -6   1  15      288.90      342.68     24.06 o 
  -5   1  15       16.70       17.54      5.20 o 
  -4   1  15      145.54      118.32      7.45 o 
  -3   1  15        4.23        1.65      2.26 o 
  -2   1  15      134.44      143.05      6.64 o 
  -1   1  15      136.01      118.51      7.60 o 
   0   1  15      201.77      200.16     12.44 o 
   1   1  15        1.56        5.23      1.63 o 
   2   1  15        3.53        7.67      4.94 o 
   3   1  15       57.09       52.28      7.41 o 
   4   1  15        0.16        4.17      4.13 o 
   5   1  15        8.89        0.61      5.33 o 
   6   1  15        8.49        3.81      6.59 o 
   7   1  15        2.01        6.98      3.57 o 
  -8   2  15        8.11       12.62      6.26 o 
  -7   2  15        3.55        3.33      4.94 o 
  -6   2  15        0.02        7.28      7.77 o 
  -5   2  15      187.65      183.89      9.47 o 
  -4   2  15      382.81      405.54      9.84 o 
  -3   2  15       43.76       36.24      2.92 o 
  -2   2  15       71.60       80.57      6.07 o 
  -1   2  15       15.77       14.07      4.96 o 
   0   2  15       21.25       16.66      2.40 o 
   1   2  15        7.20        9.24      2.83 o 
   2   2  15        1.92        3.03      3.13 o 
   3   2  15       85.28       89.50     10.47 o 
   4   2  15        9.68        6.98      2.44 o 
   5   2  15       14.05        9.93      8.47 o 
   6   2  15        2.82        2.83      6.38 o 
   7   2  15        7.74        4.58      3.45 o 
  -7   3  15        5.17        2.17      5.18 o 
  -6   3  15      236.73      269.76    196.07 o 
  -5   3  15       32.79       30.20      5.44 o 
  -4   3  15        0.16        1.41      4.07 o 
  -3   3  15      354.02      355.76     14.78 o 
  -2   3  15      170.98      187.28      7.77 o 
  -1   3  15      299.22      289.53     10.64 o 
   0   3  15      139.25      128.99     11.00 o 
   1   3  15      162.77      136.50     26.25 o 
   2   3  15        3.19       -1.63      3.16 o 
   3   3  15        6.31        5.84      3.38 o 
   4   3  15        0.23        3.27      2.40 o 
   5   3  15        2.80        0.92      1.80 o 
   6   3  15        7.55       11.68      7.67 o 
   7   3  15        0.08        2.43      6.30 o 
  -7   4  15        0.61       -7.62     11.40 o 
  -6   4  15       44.89       27.07      6.37 o 
  -5   4  15       14.71       12.85      3.72 o 
  -4   4  15      145.17      150.70      5.90 o 
  -3   4  15       34.42       28.11      3.90 o 
  -2   4  15        4.11        1.84      2.44 o 
  -1   4  15      186.30      161.99     11.89 o 
   0   4  15       58.91       61.95      7.06 o 
   1   4  15       80.77       73.98      8.54 o 
   2   4  15      148.02      202.75     13.49 o 
   3   4  15       10.82       20.82      4.69 o 
   4   4  15       13.60        9.72      3.41 o 
   5   4  15       12.43        7.49      4.68 o 
   6   4  15       22.51       21.86      6.75 o 
   7   4  15        0.02        9.01      8.18 o 
  -7   5  15       21.29       19.60     11.63 o 
  -6   5  15       27.52       15.83      8.54 o 
  -5   5  15      118.60      123.44     20.71 o 
  -4   5  15       11.49        7.78      2.81 o 
  -3   5  15      222.64      238.31      8.83 o 
  -2   5  15       12.02        8.47      3.13 o 
  -1   5  15       36.03       32.65      4.01 o 
   0   5  15       95.68      101.30      5.67 o 
   1   5  15       75.93       70.14      8.17 o 
   2   5  15       14.14        6.32      3.43 o 
   3   5  15       21.04       16.93      3.76 o 
   4   5  15        8.39        5.19      2.29 o 
   5   5  15        2.98        4.72      2.45 o 
   6   5  15        5.90        8.25      6.56 o 
  -6   6  15        0.10        9.46      7.85 o 
  -5   6  15        0.06        0.93      4.75 o 
  -4   6  15      214.85      227.04      8.07 o 
  -3   6  15       38.52       28.85      8.00 o 
  -2   6  15        0.04        5.90      3.95 o 
  -1   6  15        0.00        0.72      2.81 o 
   0   6  15      183.13      213.94      8.83 o 
   1   6  15        8.16        2.78      2.82 o 
   2   6  15       58.48       85.59      9.03 o 
   3   6  15        0.61        3.87      3.70 o 
   4   6  15        6.48        0.69      3.21 o 
   5   6  15        6.78        6.96      3.85 o 
   6   6  15        1.81        8.04      6.36 o 
  -5   7  15       14.24       16.13      5.85 o 
  -4   7  15        5.07        4.63      3.46 o 
  -3   7  15       16.14       27.45      5.27 o 
  -2   7  15        0.08       -2.17      2.55 o 
  -1   7  15      111.05      127.97      7.68 o 
   0   7  15        0.91        5.58      2.95 o 
   1   7  15      175.39      213.30     10.12 o 
   2   7  15       14.91        1.84      6.15 o 
   3   7  15        9.29       12.49      4.86 o 
   4   7  15       24.00       17.10      5.60 o 
   5   7  15        0.51        9.59      4.31 o 
  -4   8  15       57.63       57.45     22.41 o 
  -3   8  15       35.00       39.65      6.40 o 
  -2   8  15       20.74       23.20      5.75 o 
  -1   8  15        0.20        8.61      4.21 o 
   0   8  15       26.09       16.48      8.27 o 
   1   8  15        0.83        8.10      5.51 o 
   2   8  15      121.94      120.13     13.81 o 
   3   8  15        0.64        7.26      5.73 o 
   4   8  15        0.01        2.80      3.49 o 
  -3   9  15        2.48        1.52      3.74 o 
  -2   9  15       18.52        8.64      4.90 o 
  -1   9  15        4.98        1.62      3.30 o 
   0   9  15        0.36        8.88      5.93 o 
   1   9  15       25.53       36.43      6.14 o 
   2   9  15        0.62        4.09      5.37 o 
   3   9  15        4.50        9.09      9.08 o 
  -8   0  16        0.25        7.82      8.03 o 
  -6   0  16       58.04       53.99     10.86 o 
  -4   0  16     1115.43     1139.19     17.20 o 
  -2   0  16      536.24      573.28     18.27 o 
   0   0  16       36.24       30.81      6.38 o 
   2   0  16       12.52       14.46      9.01 o 
   4   0  16        0.54       -0.72      5.76 o 
   6   0  16        5.15        7.72      6.95 o 
  -8   1  16        6.24        9.25      6.70 o 
  -7   1  16        0.03       -0.01      5.74 o 
  -6   1  16        0.06        7.41      5.23 o 
  -5   1  16       34.86       27.14      7.44 o 
  -4   1  16        0.57       -0.32      1.88 o 
  -3   1  16      556.47      561.10     12.17 o 
  -2   1  16      153.65      120.16      9.56 o 
  -1   1  16       78.27       75.18      4.98 o 
   0   1  16      203.67      205.04      7.14 o 
   1   1  16      243.92      244.72     20.20 o 
   2   1  16       43.18       34.32      6.75 o 
   3   1  16       11.22        8.69      5.11 o 
   4   1  16        0.50       -1.69      4.47 o 
   5   1  16       13.21       15.15      3.51 o 
   6   1  16        1.63        7.42      4.13 o 
   7   1  16        0.12        2.70      3.05 o 
  -7   2  16        0.17        8.00      6.08 o 
  -6   2  16       16.55        6.59      9.08 o 
  -5   2  16       22.75       13.72      4.61 o 
  -4   2  16     1026.14      984.23     42.91 o 
  -3   2  16        7.77        4.61      2.44 o 
  -2   2  16      110.55       94.81      5.81 o 
  -1   2  16      107.16       95.83      4.24 o 
   0   2  16      257.90      262.21      8.56 o 
   1   2  16       48.85       46.24      3.57 o 
   2   2  16      326.69      319.95     13.50 o 
   3   2  16       10.53        8.16      7.28 o 
   4   2  16        2.21       -1.66      4.55 o 
   5   2  16        0.17       -0.43      4.24 o 
   6   2  16        1.95       -3.55      6.23 o 
   7   2  16        0.02        1.18      4.28 o 
  -7   3  16       13.27       14.34      8.72 o 
  -6   3  16       26.70       19.51      7.13 o 
  -5   3  16       12.00       20.07      5.36 o 
  -4   3  16      274.62      235.15     15.29 o 
  -3   3  16       42.26       45.55      8.70 o 
  -2   3  16      315.08      295.18     11.39 o 
  -1   3  16       27.27       18.07      3.67 o 
   0   3  16       29.36       34.32      5.73 o 
   1   3  16       20.58       16.56      4.16 o 
   2   3  16       16.65       12.97      3.84 o 
   3   3  16        0.00        2.62      3.07 o 
   4   3  16        3.43        5.06      5.57 o 
   5   3  16        6.05        7.86      4.90 o 
   6   3  16        3.99        7.87      7.36 o 
   7   3  16        3.45        3.86      5.56 o 
  -7   4  16       11.25       18.61      6.26 o 
  -6   4  16       94.30       84.61     12.07 o 
  -5   4  16       95.21       83.03      9.06 o 
  -4   4  16      238.44      238.93      8.96 o 
  -3   4  16      145.51      134.90      7.29 o 
  -2   4  16       27.29       25.94      4.49 o 
  -1   4  16      467.54      494.87     10.18 o 
   0   4  16        1.71        4.42      3.84 o 
   1   4  16        1.35        4.93      2.71 o 
   2   4  16       75.55       70.28     10.91 o 
   3   4  16       47.10       46.21      7.23 o 
   4   4  16       34.27       25.51      5.70 o 
   5   4  16       23.20       21.48      5.81 o 
   6   4  16        0.17       -6.54      6.54 o 
  -6   5  16        1.45        7.13      6.52 o 
  -5   5  16        8.80        8.81      5.55 o 
  -4   5  16        2.66        4.29      2.74 o 
  -3   5  16        8.24       10.41      2.86 o 
  -2   5  16      111.75       97.63      6.14 o 
  -1   5  16       13.08        7.27      4.05 o 
   0   5  16       20.21       13.88      3.14 o 
   1   5  16       42.26       41.33      7.40 o 
   2   5  16      165.11      204.19      9.76 o 
   3   5  16        0.55       -0.49      3.37 o 
   4   5  16       65.89       70.93      7.27 o 
   5   5  16        4.09        2.44      4.16 o 
   6   5  16        1.69        4.99      8.03 o 
  -6   6  16       11.53        4.57      6.25 o 
  -5   6  16       53.15       39.69      7.63 o 
  -4   6  16        0.27       -0.28      3.34 o 
  -3   6  16       69.95       65.04      4.84 o 
  -2   6  16       21.33       21.43      4.79 o 
  -1   6  16      128.92      147.86     11.07 o 
   0   6  16        1.07        5.62      3.51 o 
   1   6  16        1.48        4.21      5.75 o 
   2   6  16       38.87       26.60      5.27 o 
   3   6  16       11.75        6.65      3.95 o 
   4   6  16        0.03        1.29      2.17 o 
   5   6  16        3.80        5.88      5.90 o 
  -5   7  16        1.39       -2.83      8.90 o 
  -4   7  16       15.96       23.63      5.72 o 
  -3   7  16        8.35       15.01      4.10 o 
  -2   7  16      129.57      151.22     13.82 o 
  -1   7  16       33.79       33.72      6.02 o 
   0   7  16       23.04       19.18      4.00 o 
   1   7  16        5.26        9.49      5.71 o 
   2   7  16        0.38        0.43      4.12 o 
   3   7  16       26.80       41.93      6.36 o 
   4   7  16       25.09       28.73      9.72 o 
   5   7  16        9.69       14.78      6.64 o 
  -4   8  16        0.98        5.08      5.63 o 
  -3   8  16        8.68        5.40      3.76 o 
  -2   8  16        9.91        5.58      3.63 o 
  -1   8  16        7.81        2.45      4.20 o 
   0   8  16       10.98       20.86      7.39 o 
   1   8  16       54.31       59.12      8.23 o 
   2   8  16        3.04        0.61      6.59 o 
   3   8  16       93.83      101.35     11.00 o 
   4   8  16        0.04       -0.64      3.17 o 
  -3   9  16       15.83        8.80      4.97 o 
  -2   9  16        8.35        2.31      4.83 o 
  -1   9  16        6.86        9.56      5.62 o 
   0   9  16       25.36       28.54      6.76 o 
   1   9  16       10.02       13.74      5.54 o 
   2   9  16        1.12       -1.33      7.36 o 
  -7   0  17       31.50       33.50      8.70 o 
  -5   0  17      166.14      187.90     15.80 o 
  -3   0  17      473.20      486.65     14.80 o 
  -1   0  17     1180.34     1337.30     15.51 o 
   1   0  17      508.80      516.87     19.09 o 
   3   0  17       10.98       15.70      7.26 o 
   5   0  17        0.37        5.25      5.61 o 
   7   0  17        0.68       -5.51      5.51 o 
  -7   1  17        7.50       14.00      7.07 o 
  -6   1  17        0.44        0.31      4.31 o 
  -5   1  17        0.76        4.74      4.58 o 
  -4   1  17      117.28       97.17      8.30 o 
  -3   1  17       69.45       62.31      7.44 o 
  -2   1  17     2376.05     2478.20    619.78 o 
  -1   1  17      120.97      107.78      3.96 o 
   0   1  17      339.31      347.84      6.83 o 
   1   1  17      130.45      115.85     16.42 o 
   2   1  17       41.35       39.12      6.87 o 
   3   1  17       77.74       68.21     10.21 o 
   4   1  17       33.58       19.45      5.67 o 
   5   1  17        3.25        9.90      4.62 o 
   6   1  17        0.04        5.61      6.12 o 
   7   1  17        1.99        0.55      2.67 o 
  -7   2  17        0.75        1.36      4.91 o 
  -6   2  17        6.40        4.99      5.35 o 
  -5   2  17       11.13       11.31      7.46 o 
  -4   2  17       13.33       13.34      3.25 o 
  -3   2  17       40.96       38.40      5.43 o 
  -2   2  17      515.88      515.02     15.20 o 
  -1   2  17      216.73      230.34      8.39 o 
   0   2  17       66.52       54.47      4.33 o 
   1   2  17        3.94        2.33      1.87 o 
   2   2  17       39.59       49.81      6.72 o 
   3   2  17      104.78      136.90     11.73 o 
   4   2  17        0.19       -4.73      4.73 o 
   5   2  17        1.96        0.26      4.14 o 
   6   2  17        0.16        4.31      4.09 o 
   7   2  17        0.10       -3.08      4.31 o 
  -7   3  17        1.00        8.66      6.72 o 
  -6   3  17       43.12       57.74      8.97 o 
  -5   3  17        0.94       10.58      4.84 o 
  -4   3  17      425.86      428.73     15.40 o 
  -3   3  17      670.10      656.91     18.66 o 
  -2   3  17      603.98      602.00     19.82 o 
  -1   3  17       20.25       16.98      3.76 o 
   0   3  17       80.27       65.50      6.38 o 
   1   3  17       71.43       72.05      6.62 o 
   2   3  17        8.30        7.21      2.96 o 
   3   3  17       20.04       26.80     10.42 o 
   4   3  17       95.07      102.18     11.32 o 
   5   3  17        0.52        7.04      6.02 o 
   6   3  17        1.79        2.62      7.21 o 
   7   3  17        4.48        0.62      6.23 o 
  -7   4  17        1.32       12.68      6.11 o 
  -6   4  17       35.32       18.37     11.48 o 
  -5   4  17      206.77      217.96     21.72 o 
  -4   4  17        9.30        3.74      3.65 o 
  -3   4  17        2.89        5.91      3.72 o 
  -2   4  17      116.05      109.09      7.51 o 
  -1   4  17       28.12       27.54      5.07 o 
   0   4  17      184.84      155.98     10.56 o 
   1   4  17      189.13      192.73     22.67 o 
   2   4  17       31.06       22.40      5.44 o 
   3   4  17        0.06        4.47      3.33 o 
   4   4  17        9.87       25.62      8.07 o 
   5   4  17        3.22        4.37      8.26 o 
   6   4  17        0.34        1.39      6.90 o 
  -6   5  17        0.75        4.77      5.54 o 
  -5   5  17        0.01       -0.16      6.59 o 
  -4   5  17       12.68        8.19      4.84 o 
  -3   5  17       79.45       80.69      4.55 o 
  -2   5  17       59.14       50.62      5.09 o 
  -1   5  17       53.47       55.24      4.59 o 
   0   5  17        0.18        2.63      5.04 o 
   1   5  17      163.35      162.85     14.90 o 
   2   5  17       14.32       15.21      3.65 o 
   3   5  17       10.15        6.77      5.15 o 
   4   5  17       15.72       15.85      8.96 o 
   5   5  17        6.61        2.65      9.75 o 
   6   5  17        0.86       -2.01      6.79 o 
  -6   6  17       34.29       56.17     11.07 o 
  -5   6  17       70.46       49.97     14.98 o 
  -4   6  17       30.18       23.23      4.19 o 
  -3   6  17        9.44        8.50      3.50 o 
  -2   6  17       66.16       66.70      6.83 o 
  -1   6  17       88.73       92.61      7.81 o 
   0   6  17       27.34       18.56      6.90 o 
   1   6  17        0.01        6.14      4.43 o 
   2   6  17       47.60       62.54      6.00 o 
   3   6  17        5.58        5.14      2.62 o 
   4   6  17        0.06       11.76      4.13 o 
   5   6  17        5.13        0.75      5.22 o 
  -5   7  17        1.54        2.32      4.97 o 
  -4   7  17       29.96       25.63      5.53 o 
  -3   7  17      135.66      126.82     11.81 o 
  -2   7  17        0.23        3.22      3.02 o 
  -1   7  17       23.43       16.98      4.27 o 
   0   7  17        6.89        4.22      5.18 o 
   1   7  17       21.77       20.72      5.65 o 
   2   7  17        2.19        5.78      4.54 o 
   3   7  17        0.77        2.53      4.12 o 
   4   7  17        9.34        3.29      5.87 o 
  -4   8  17       31.29       21.81      9.11 o 
  -3   8  17        0.50        7.01      4.07 o 
  -2   8  17        1.45        5.70      5.40 o 
  -1   8  17        4.32        3.31      4.71 o 
   0   8  17        2.40        3.32      4.90 o 
   1   8  17        5.22        5.43      4.92 o 
   2   8  17        7.41        8.31      5.39 o 
   3   8  17       20.73       30.44      5.99 o 
  -2   9  17       32.91       22.68      5.99 o 
  -1   9  17        5.92        6.45      5.50 o 
   0   9  17        0.25       15.28      5.91 o 
   1   9  17       50.74       63.29     13.79 o 
  -6   0  18       26.17       28.98      9.93 o 
  -4   0  18        5.99        3.64      5.79 o 
  -2   0  18      194.59      206.63     37.62 o 
   0   0  18     2771.02     2991.39   1056.64 o 
   2   0  18      272.40      268.03     17.45 o 
   4   0  18       10.13       12.40      3.09 o 
   6   0  18        9.42       19.92      9.62 o 
  -7   1  18       10.37        9.47      6.58 o 
  -6   1  18        0.14        3.18      5.20 o 
  -5   1  18       12.35       15.25      5.76 o 
  -4   1  18        0.05        1.72      1.90 o 
  -3   1  18       59.86       59.97      6.93 o 
  -2   1  18       75.12       63.79      5.23 o 
  -1   1  18      446.96      452.91      9.89 o 
   0   1  18      409.14      340.41     13.65 o 
   1   1  18      359.73      336.78     21.95 o 
   2   1  18        1.62        5.06      5.87 o 
   3   1  18       62.50       67.53      8.69 o 
   4   1  18       15.39       16.73      4.12 o 
   5   1  18        3.68        7.07      3.86 o 
   6   1  18        0.09       -4.51      4.51 o 
   7   1  18        0.78        0.53      2.74 o 
  -7   2  18        6.74        9.13      6.59 o 
  -6   2  18        9.40        2.47      5.53 o 
  -5   2  18        2.29       -4.14      4.23 o 
  -4   2  18        0.80       -0.64      2.35 o 
  -3   2  18        0.03        4.04      2.46 o 
  -2   2  18      886.50      887.70     15.56 o 
  -1   2  18      246.64      220.22      7.62 o 
   0   2  18      813.26      855.48     24.68 o 
   1   2  18       49.48       62.62      6.85 o 
   2   2  18       64.55       47.53     18.35 o 
   3   2  18       61.81       68.60      8.53 o 
   4   2  18        0.55        7.95      3.50 o 
   5   2  18        0.01       -0.73      7.46 o 
   6   2  18        5.28        3.04      4.26 o 
   7   2  18        0.04       -1.32      2.73 o 
  -7   3  18        3.48        5.28      5.46 o 
  -6   3  18        3.54        5.32      5.13 o 
  -5   3  18       12.94        8.91      5.52 o 
  -4   3  18       14.49       13.42      3.80 o 
  -3   3  18      116.97      127.07      5.78 o 
  -2   3  18        3.04        1.57      4.14 o 
  -1   3  18        0.12        1.54      1.96 o 
   0   3  18      202.73      191.05     14.35 o 
   1   3  18       86.53       84.83     11.91 o 
   2   3  18       46.33       43.07      7.20 o 
   3   3  18       63.49       68.46      9.10 o 
   4   3  18       26.29       29.55      7.29 o 
   5   3  18        5.69       11.21      5.22 o 
   6   3  18        2.79        7.25      4.73 o 
  -6   4  18        7.55       16.05      9.10 o 
  -5   4  18        4.38       19.15     10.60 o 
  -4   4  18       50.60       47.41      3.87 o 
  -3   4  18       42.93       27.32      6.93 o 
  -2   4  18       77.55       72.73      5.68 o 
  -1   4  18      354.14      365.98     14.23 o 
   0   4  18      104.59       96.47      8.53 o 
   1   4  18        0.10        2.42      4.08 o 
   2   4  18        1.59        0.64      2.45 o 
   3   4  18       12.03        2.15      3.82 o 
   4   4  18       12.88        5.00      9.39 o 
   5   4  18        0.04        5.95      6.05 o 
   6   4  18       21.22        0.10      6.84 o 
  -6   5  18       16.86       18.67      6.04 o 
  -5   5  18        8.43       15.90      7.26 o 
  -4   5  18        6.81       16.65      4.84 o 
  -3   5  18       96.38       93.06      5.77 o 
  -2   5  18        1.77       -2.21      4.05 o 
  -1   5  18       24.49       22.66      4.76 o 
   0   5  18      244.91      240.73     12.53 o 
   1   5  18       28.73       26.08      4.30 o 
   2   5  18       24.91       27.86      8.37 o 
   3   5  18       23.57       27.91      8.62 o 
   4   5  18       15.67       16.11      9.52 o 
   5   5  18        0.34        8.48      6.17 o 
  -5   6  18      120.33      136.45     21.33 o 
  -4   6  18        0.22       14.19      5.62 o 
  -3   6  18        0.91       10.96      3.58 o 
  -2   6  18       45.43       29.25      4.62 o 
  -1   6  18      131.36      150.95     10.84 o 
   0   6  18       16.67       20.06     12.89 o 
   1   6  18       10.81        5.66      3.82 o 
   2   6  18        9.98        6.77      3.86 o 
   3   6  18       14.73       11.37      3.17 o 
   4   6  18        0.33       -1.47      5.70 o 
   5   6  18        2.46       -3.04      5.09 o 
  -4   7  18       59.46       76.15      8.17 o 
  -3   7  18       31.80       27.06      5.17 o 
  -2   7  18       15.22       13.06      7.56 o 
  -1   7  18        0.10       -0.02      5.98 o 
   0   7  18        1.86        8.55      7.90 o 
   1   7  18       55.68       43.44      5.97 o 
   2   7  18        5.02        2.66      4.13 o 
   3   7  18        7.86        3.37      6.92 o 
   4   7  18       13.70        7.65      8.44 o 
  -3   8  18        8.70        8.25      5.06 o 
  -2   8  18        0.47       12.76      6.02 o 
  -1   8  18       34.12       25.15      5.29 o 
   0   8  18       28.83       21.24      8.90 o 
   1   8  18        7.12       12.11      5.36 o 
   2   8  18        0.45        3.35      5.31 o 
   3   8  18       35.36       39.33      9.16 o 
  -1   9  18        0.50        0.95      4.58 o 
   0   9  18       16.06       17.13      7.19 o 
  -7   0  19        4.96       -1.54      6.84 o 
  -5   0  19       65.20       71.43      9.62 o 
  -3   0  19        0.30        3.08      2.84 o 
  -1   0  19       84.50       76.75      4.88 o 
   1   0  19      121.78      127.53     13.64 o 
   3   0  19       74.76       68.50      9.98 o 
   5   0  19        0.01       10.60      7.82 o 
  -7   1  19        0.34       -0.58      4.70 o 
  -6   1  19       16.30       18.34      5.82 o 
  -5   1  19       51.18       49.24      7.13 o 
  -4   1  19       37.38       25.31      4.14 o 
  -3   1  19       39.55       36.23      4.69 o 
  -2   1  19       36.44       35.09      7.30 o 
  -1   1  19       54.46       68.75      6.51 o 
   0   1  19      968.70      995.16     80.85 o 
   1   1  19      420.80      432.10     17.92 o 
   2   1  19      663.64      736.10     36.88 o 
   3   1  19        7.74        7.23      7.13 o 
   4   1  19       36.52       40.55      6.81 o 
   5   1  19        0.06        1.56      4.97 o 
   6   1  19        0.27        0.50      5.56 o 
  -7   2  19       31.65       32.36     10.94 o 
  -6   2  19        5.26        3.78      4.84 o 
  -5   2  19       24.89       35.46      9.78 o 
  -4   2  19        4.48        5.67      2.81 o 
  -3   2  19       21.29       17.52      3.14 o 
  -2   2  19       30.28       29.07      3.30 o 
  -1   2  19      636.45      638.59     11.03 o 
   0   2  19        0.01        0.77      3.34 o 
   1   2  19      161.45      145.31     27.53 o 
   2   2  19      100.29      111.71     12.41 o 
   3   2  19       70.17       87.33     30.67 o 
   4   2  19        0.88       -4.37      5.03 o 
   5   2  19       51.92       52.21      7.95 o 
   6   2  19        1.36        3.36      2.93 o 
  -6   3  19        0.01        6.23      7.59 o 
  -5   3  19        0.03        5.44      4.56 o 
  -4   3  19        0.02        5.41      2.76 o 
  -3   3  19       37.97       21.64      3.63 o 
  -2   3  19       16.42       14.85      3.17 o 
  -1   3  19       78.89       78.43      8.20 o 
   0   3  19       88.73       82.05      8.40 o 
   1   3  19       67.63       58.60      5.55 o 
   2   3  19      110.05      109.89     11.17 o 
   3   3  19       13.43       15.01      6.67 o 
   4   3  19        0.13       -3.53      5.20 o 
   5   3  19       11.07       10.95      5.25 o 
   6   3  19        0.52       11.44      4.27 o 
  -6   4  19        0.00       -3.40      7.77 o 
  -5   4  19       24.59       23.30      5.79 o 
  -4   4  19       74.71       73.08      5.00 o 
  -3   4  19        0.85        2.40      2.55 o 
  -2   4  19       98.35       89.03      5.85 o 
  -1   4  19        0.14        2.79      4.05 o 
   0   4  19       19.14       22.89      6.17 o 
   1   4  19       16.25       15.18      4.07 o 
   2   4  19      218.00      190.19     16.06 o 
   3   4  19        5.19       13.28      5.49 o 
   4   4  19        3.03        3.32     20.87 o 
   5   4  19        1.46        2.74      6.33 o 
   6   4  19        7.89       10.59      5.34 o 
  -6   5  19        0.00        3.54      5.86 o 
  -5   5  19        0.07        0.85     11.17 o 
  -4   5  19       32.57       30.31      8.18 o 
  -3   5  19       67.33       85.91      7.72 o 
  -2   5  19       36.96       27.07      8.75 o 
  -1   5  19       28.02       23.06      4.71 o 
   0   5  19       99.08       88.32      6.85 o 
   1   5  19      294.23      301.93     25.40 o 
   2   5  19       11.00       23.48     21.23 o 
   3   5  19        4.81       11.42      8.48 o 
   4   5  19        5.18        8.88      4.88 o 
   5   5  19        0.03        1.13      5.52 o 
  -5   6  19        8.77        2.28      6.97 o 
  -4   6  19       25.48       11.24      5.88 o 
  -3   6  19        5.16        7.95      3.95 o 
  -2   6  19       16.48       27.07      5.22 o 
  -1   6  19       47.84       43.98      6.25 o 
   0   6  19        0.06       -4.10      4.10 o 
   1   6  19        0.06        6.28      4.26 o 
   2   6  19        8.67        5.64      5.78 o 
   3   6  19       19.72       12.29      6.39 o 
   4   6  19        2.91       13.84      7.78 o 
  -4   7  19        8.42        9.55      6.41 o 
  -3   7  19      201.86      258.82    145.20 o 
  -2   7  19        4.00       10.32      5.75 o 
  -1   7  19       24.29       32.27     10.96 o 
   0   7  19        0.40        2.78      4.17 o 
   1   7  19        3.22        2.18      4.53 o 
   2   7  19       13.11       15.63      5.51 o 
   3   7  19        5.22       15.38      7.77 o 
   4   7  19        0.04        8.83      7.06 o 
  -3   8  19        9.46       13.30      6.79 o 
  -2   8  19       74.63       70.72      9.84 o 
  -1   8  19       10.06        7.48      7.01 o 
   0   8  19       12.01       10.51      5.20 o 
   1   8  19        2.46        7.46      6.84 o 
   2   8  19        8.87       14.69      7.69 o 
  -6   0  20       10.80        8.96      7.67 o 
  -4   0  20       42.27       40.77      8.44 o 
  -2   0  20       49.65       37.88      5.87 o 
   0   0  20      509.29      505.75     35.15 o 
   2   0  20     1210.37     1400.74    858.65 o 
   4   0  20       70.52       56.41     13.02 o 
   6   0  20        0.10        1.13      3.09 o 
  -7   1  20       14.55        0.96      4.86 o 
  -6   1  20        1.35        0.27      4.61 o 
  -5   1  20       22.13       32.25      9.70 o 
  -4   1  20        1.22        3.32      1.60 o 
  -3   1  20       95.93       88.09      5.97 o 
  -2   1  20        0.87       -1.34      2.52 o 
  -1   1  20        0.07        1.24      5.19 o 
   0   1  20       42.71       61.45      8.67 o 
   1   1  20       41.59       63.65     23.01 o 
   2   1  20       78.23       68.65      8.88 o 
   3   1  20       18.79       24.49      5.49 o 
   4   1  20        1.45        4.12      4.34 o 
   5   1  20       14.05       16.70      5.82 o 
   6   1  20        1.70        3.47      4.91 o 
  -6   2  20        0.86       -5.66      6.43 o 
  -5   2  20       31.31       35.44      7.46 o 
  -4   2  20        0.14        5.15      2.18 o 
  -3   2  20        4.40        4.93      3.73 o 
  -2   2  20        4.70        4.91      3.52 o 
  -1   2  20        7.56        7.58      4.13 o 
   0   2  20       49.26       43.44     10.83 o 
   1   2  20      244.45      260.60     18.69 o 
   2   2  20      107.17      124.78     12.44 o 
   3   2  20       97.27       96.47      9.87 o 
   4   2  20      129.57      129.03     12.33 o 
   5   2  20        0.43        1.43      5.42 o 
   6   2  20        2.98        4.91      3.39 o 
  -6   3  20       39.70       41.78     10.96 o 
  -5   3  20        6.61        4.84      5.13 o 
  -4   3  20        2.21        7.48      3.65 o 
  -3   3  20       85.69       73.90      6.90 o 
  -2   3  20        6.54        7.62      2.97 o 
  -1   3  20        0.65        5.39      4.49 o 
   0   3  20       55.47       56.05      8.88 o 
   1   3  20       53.95       66.35      7.31 o 
   2   3  20        0.12        1.78      3.84 o 
   3   3  20      101.29      112.66     12.68 o 
   4   3  20       60.58       52.62      7.59 o 
   5   3  20        1.56       -3.86      5.33 o 
   6   3  20        0.39        0.71      5.05 o 
  -6   4  20        0.89        1.69      4.82 o 
  -5   4  20       41.93       51.12      8.85 o 
  -4   4  20        5.13        7.67      4.86 o 
  -3   4  20        1.36        0.10      2.75 o 
  -2   4  20       10.93        9.55      3.61 o 
  -1   4  20        0.09        0.90      3.36 o 
   0   4  20       32.21       31.10      6.89 o 
   1   4  20       35.67       36.68      4.93 o 
   2   4  20       54.10       45.72     17.08 o 
   3   4  20      101.32       79.77     10.71 o 
   4   4  20        3.15        9.69      5.20 o 
   5   4  20        1.15       -1.32      5.38 o 
  -5   5  20        9.60        6.37      5.12 o 
  -4   5  20       10.80       17.40      7.08 o 
  -3   5  20       17.14       12.48      5.30 o 
  -2   5  20       77.82      100.52      7.18 o 
  -1   5  20        1.42        3.33      4.40 o 
   0   5  20       60.31       66.84      9.07 o 
   1   5  20        0.72        6.39      8.05 o 
   2   5  20        3.13       11.06      4.32 o 
   3   5  20        0.80       -0.16      5.16 o 
   4   5  20        6.06        5.77      5.33 o 
   5   5  20        3.22        9.80      6.50 o 
  -4   6  20       12.27       18.05      7.34 o 
  -3   6  20        2.36        4.98      8.83 o 
  -2   6  20       26.43       23.71      5.23 o 
  -1   6  20       77.23       91.03      8.21 o 
   0   6  20        8.90        9.54      4.76 o 
   1   6  20       78.42       57.84      7.44 o 
   2   6  20        0.21        2.25      6.16 o 
   3   6  20       14.15        5.72     11.53 o 
   4   6  20        9.04       10.84      5.76 o 
  -3   7  20       18.78       24.51      6.60 o 
  -2   7  20       24.27       32.24      6.69 o 
  -1   7  20       13.13       13.48      4.84 o 
   0   7  20       27.95       27.82      7.84 o 
   1   7  20        7.32       10.70      5.34 o 
   2   7  20        0.70       16.19      7.23 o 
   3   7  20        5.44       29.22     10.45 o 
  -2   8  20       18.58       19.23      7.09 o 
  -1   8  20      183.65      225.50     24.36 o 
   0   8  20       11.82       12.32      5.13 o 
   1   8  20       16.43       10.84      7.45 o 
  -5   0  21       52.23       69.58     11.68 o 
  -3   0  21      137.59      122.95     10.32 o 
  -1   0  21      129.84      115.85     19.81 o 
   1   0  21        3.40       10.14      7.87 o 
   3   0  21      201.74      165.56     37.52 o 
   5   0  21        5.58        5.97      8.49 o 
  -6   1  21       80.65       93.56     14.56 o 
  -5   1  21        0.41        5.93      4.53 o 
  -4   1  21       59.19       42.33      3.94 o 
  -3   1  21       73.13       62.13      6.66 o 
  -2   1  21        2.83        4.56      5.17 o 
  -1   1  21       65.78       64.56      7.48 o 
   0   1  21       23.97       15.65      5.17 o 
   1   1  21      160.14      163.45     12.23 o 
   2   1  21      306.50      332.44     25.22 o 
   3   1  21       20.20       23.36      6.17 o 
   4   1  21      173.25      165.55     15.99 o 
   5   1  21        0.28       -3.15      4.84 o 
   6   1  21       14.87       10.79      5.55 o 
  -6   2  21        0.93        8.93      6.12 o 
  -5   2  21       97.33       93.92     17.55 o 
  -4   2  21       39.73       25.95      4.64 o 
  -3   2  21       33.65       25.07      4.77 o 
  -2   2  21        2.81       -0.45      2.46 o 
  -1   2  21       88.34       83.17      9.33 o 
   0   2  21        6.29        7.29      8.34 o 
   1   2  21        6.06       -1.69      5.06 o 
   2   2  21       33.00       24.42      5.58 o 
   3   2  21       20.21       15.89      7.11 o 
   4   2  21       28.72       28.39      7.37 o 
   5   2  21        3.30        1.82      7.41 o 
   6   2  21        5.67        2.78      9.11 o 
  -6   3  21       10.11       -2.08      4.51 o 
  -5   3  21       58.80       79.31     16.01 o 
  -4   3  21        1.92        4.27      3.58 o 
  -3   3  21       28.26       26.69      5.96 o 
  -2   3  21       14.72       23.57      4.92 o 
  -1   3  21        7.40        1.88      2.77 o 
   0   3  21        4.78        9.80      3.71 o 
   1   3  21        5.46        4.49      4.98 o 
   2   3  21       40.81       29.51      7.83 o 
   3   3  21      103.09      103.62     16.11 o 
   4   3  21       47.54       46.81      8.54 o 
   5   3  21       71.16       61.09      9.40 o 
  -5   4  21        4.52        2.44      4.47 o 
  -4   4  21       48.29       66.26     10.01 o 
  -3   4  21       15.42        8.48      5.45 o 
  -2   4  21       31.62       29.93      6.11 o 
  -1   4  21       68.21       58.57      8.50 o 
   0   4  21        0.03        1.23      2.65 o 
   1   4  21        0.01        8.04      5.46 o 
   2   4  21        7.74       16.57     10.96 o 
   3   4  21       22.38       18.49      6.04 o 
   4   4  21        0.00        1.12      5.41 o 
   5   4  21       12.16       17.76      9.06 o 
  -5   5  21        6.12        7.05      7.82 o 
  -4   5  21        5.82        1.18      5.66 o 
  -3   5  21       96.44       87.11      9.91 o 
  -2   5  21        9.97        6.27      4.20 o 
  -1   5  21        1.01        7.05      3.97 o 
   0   5  21        5.14       10.17      8.80 o 
   1   5  21        0.28       -2.39      5.20 o 
   2   5  21       16.52        5.29      5.99 o 
   3   5  21       46.52       40.14      9.04 o 
   4   5  21        3.99       14.14      7.13 o 
  -4   6  21       46.70       61.91     16.06 o 
  -3   6  21        0.34       -1.67      4.77 o 
  -2   6  21       19.22       21.02      5.51 o 
  -1   6  21       11.87       13.35      5.16 o 
   0   6  21       44.49       43.92      6.51 o 
   1   6  21        0.20        3.57      5.64 o 
   2   6  21       34.32       36.31      7.99 o 
   3   6  21       25.94       37.14     19.20 o 
   4   6  21        3.49        3.74      5.79 o 
  -3   7  21       12.23       16.21      8.44 o 
  -2   7  21        7.80       10.36      4.78 o 
  -1   7  21        2.39        2.30      4.53 o 
   0   7  21        2.04        7.93      4.69 o 
   1   7  21       64.13       90.18     12.90 o 
   2   7  21        0.25        4.10      6.68 o 
  -6   0  22        8.04        7.93      7.51 o 
  -4   0  22      165.39      183.08     40.86 o 
  -2   0  22       91.30       91.20     20.28 o 
   0   0  22       79.68       82.96     18.84 o 
   2   0  22       66.75       78.79     12.35 o 
   4   0  22       73.49       60.42     12.04 o 
  -6   1  22        0.04        2.68      4.64 o 
  -5   1  22        8.32        7.24      4.90 o 
  -4   1  22       12.75        2.77      3.53 o 
  -3   1  22      219.50      212.22     13.43 o 
  -2   1  22       52.38       48.31      7.90 o 
  -1   1  22        0.36        3.22      5.61 o 
   0   1  22        0.43        9.66      3.08 o 
   1   1  22       56.80       58.98      6.71 o 
   2   1  22        1.05        0.91      5.69 o 
   3   1  22       15.12       18.05      8.57 o 
   4   1  22       49.91       51.85      8.83 o 
   5   1  22       10.44        7.26      4.20 o 
  -6   2  22       15.48       19.09      7.51 o 
  -5   2  22        7.84        1.16      4.81 o 
  -4   2  22       74.41       65.60      8.90 o 
  -3   2  22       15.96       13.59      3.61 o 
  -2   2  22       97.46      118.08     18.37 o 
  -1   2  22       31.44       32.27      6.75 o 
   0   2  22        6.98       12.68      4.56 o 
   1   2  22       15.61       10.52      3.90 o 
   2   2  22        0.04        3.66      5.79 o 
   3   2  22       36.97       29.46      6.54 o 
   4   2  22      145.85      136.65     35.65 o 
   5   2  22        4.22       21.68      4.93 o 
  -5   3  22        0.66       -0.08      6.30 o 
  -4   3  22        1.50        3.52      6.00 o 
  -3   3  22       80.08       81.43      6.92 o 
  -2   3  22       17.21       16.13      4.54 o 
  -1   3  22       12.81        9.93      4.47 o 
   0   3  22        0.34        2.01      3.73 o 
   1   3  22       32.95       42.65      6.25 o 
   2   3  22        0.13       21.55      8.18 o 
   3   3  22        1.44       -0.69      7.23 o 
   4   3  22        2.96        7.85      5.14 o 
   5   3  22        1.45        4.30      5.02 o 
  -5   4  22       11.49       45.34     13.90 o 
  -4   4  22        4.91        5.93      5.48 o 
  -3   4  22        5.35       -0.85      3.35 o 
  -2   4  22        1.59        2.69      3.57 o 
  -1   4  22       75.20       80.45      7.93 o 
   0   4  22        1.05       -1.42      4.87 o 
   1   4  22        0.04        6.06      4.83 o 
   2   4  22        0.15        5.65      5.49 o 
   3   4  22        0.06        5.88      4.10 o 
   4   4  22        5.78       11.05      7.31 o 
  -4   5  22       33.69       22.08      8.85 o 
  -3   5  22        5.12        3.83      4.06 o 
  -2   5  22       89.83      105.98     11.77 o 
  -1   5  22        1.80        4.20      4.02 o 
   0   5  22       23.56       30.85      7.15 o 
   1   5  22       53.27       51.17      9.45 o 
   2   5  22        1.92        4.18      4.97 o 
   3   5  22        0.30       -1.55      6.41 o 
   4   5  22        4.07       -2.64      5.73 o 
  -3   6  22       20.66       14.68      4.52 o 
  -2   6  22        3.88        3.79      4.64 o 
  -1   6  22       40.00       33.83      5.63 o 
   0   6  22        4.35        7.91      6.64 o 
   1   6  22        0.01        0.79      3.20 o 
   2   6  22        0.18        3.50      5.19 o 
   3   6  22        1.35       13.10      6.45 o 
  -2   7  22        3.33        5.06      4.95 o 
  -1   7  22        1.59       11.30      7.56 o 
   0   7  22       16.82       18.01      8.01 o 
   1   7  22        0.31        5.79      7.82 o 
   2   7  22       18.83       16.62     10.04 o 
  -5   0  23       24.72       18.27      6.48 o 
  -3   0  23       16.97       15.13      7.67 o 
  -1   0  23      416.62      497.26    342.61 o 
   1   0  23      149.67      161.14     29.23 o 
   3   0  23        0.11        3.24      6.02 o 
   5   0  23       12.16        7.31      8.23 o 
  -5   1  23        7.11        3.75      7.05 o 
  -4   1  23       56.86       52.91     13.33 o 
  -3   1  23        1.95       -1.45      3.24 o 
  -2   1  23      108.19       96.92     13.59 o 
  -1   1  23       52.98       54.03     12.02 o 
   0   1  23       66.12       64.93     10.16 o 
   1   1  23        0.07       10.76      5.15 o 
   2   1  23        3.31       10.26      4.87 o 
   3   1  23        3.47       -5.67      5.67 o 
   4   1  23       13.46       16.84      7.33 o 
   5   1  23        3.63        0.63      4.22 o 
  -5   2  23       61.82       62.84     12.51 o 
  -4   2  23       38.02       44.72     10.19 o 
  -3   2  23        0.51        4.64      3.17 o 
  -2   2  23       22.64       15.75      8.44 o 
  -1   2  23       93.35       94.25      9.62 o 
   0   2  23        5.22        0.37      4.80 o 
   1   2  23       10.08       10.29      5.21 o 
   2   2  23        0.28        2.86      4.30 o 
   3   2  23       28.31       18.82      8.47 o 
   4   2  23       11.04        4.99      4.28 o 
   5   2  23        0.53        2.77      3.31 o 
  -5   3  23       30.93       26.56      9.01 o 
  -4   3  23       17.71       19.87      7.46 o 
  -3   3  23       21.35       16.02      4.11 o 
  -2   3  23       41.18       41.14      6.51 o 
  -1   3  23       23.20       18.86      5.94 o 
   0   3  23       65.89       65.67      7.64 o 
   1   3  23       35.92       30.19      5.88 o 
   2   3  23        2.96        0.63      5.72 o 
   3   3  23        9.29        9.06      6.48 o 
   4   3  23        2.21        8.93      5.62 o 
  -4   4  23       39.32       27.28      8.23 o 
  -3   4  23       36.84       34.11      5.28 o 
  -2   4  23       40.55       45.54      6.00 o 
  -1   4  23       37.20       33.90      5.79 o 
   0   4  23       41.53       45.11     11.27 o 
   1   4  23       34.78       33.41     11.91 o 
   2   4  23        0.03        9.32      5.08 o 
   3   4  23       14.29       12.24      7.26 o 
   4   4  23        0.81       -4.45      5.68 o 
  -4   5  23       44.70       30.06      9.83 o 
  -3   5  23       22.10       27.28      8.30 o 
  -2   5  23        3.26        1.47      3.69 o 
  -1   5  23       20.07       21.46      5.14 o 
   0   5  23        0.15       -2.91      3.74 o 
   1   5  23       21.81       34.59      7.70 o 
   2   5  23        1.62        2.99      6.61 o 
   3   5  23        0.77        1.09      5.42 o 
  -3   6  23        8.63        2.75      9.32 o 
  -2   6  23       45.09       56.18      9.93 o 
  -1   6  23        0.00       -2.78      7.36 o 
   0   6  23        3.09        6.29      6.14 o 
   1   6  23        0.65       -5.60      5.60 o 
   2   6  23       10.90       10.52      9.32 o 
   0   7  23        2.38        9.88      8.16 o 
  -2   0  24      130.05      121.36     28.92 o 
   0   0  24       74.24       58.21     11.53 o 
   2   0  24       44.97       36.18     10.45 o 
   4   0  24        1.60        7.67      7.93 o 
  -5   1  24        5.42        1.90      5.87 o 
  -3   1  24       77.17       66.80     11.38 o 
  -2   1  24       40.75       43.28      6.00 o 
  -1   1  24        0.01        5.28      2.99 o 
   0   1  24        0.02        2.05      3.89 o 
   1   1  24      112.58      144.94     16.80 o 
   2   1  24       14.81       23.15     10.58 o 
   3   1  24       21.54       25.45     15.49 o 
   4   1  24        3.68        6.10      4.41 o 
  -5   2  24        0.37        5.15      7.36 o 
  -3   2  24        0.10        2.83      4.01 o 
  -2   2  24       41.70       48.38     10.24 o 
  -1   2  24        7.90       13.65      5.42 o 
   0   2  24       26.49       27.85      5.10 o 
   1   2  24        0.48        0.24      5.32 o 
   2   2  24       10.91       11.36      5.18 o 
   3   2  24        4.11       -4.29      6.35 o 
   4   2  24        3.40        7.50      5.62 o 
  -3   3  24       42.48       29.61      7.01 o 
  -2   3  24       25.15       22.09      5.40 o 
  -1   3  24       52.49       52.57      8.64 o 
   0   3  24       88.41       86.60     12.35 o 
   1   3  24       24.17       35.34      7.51 o 
   2   3  24       14.65        8.06      6.17 o 
   3   3  24        0.00        5.57      4.42 o 
   4   3  24        0.54        3.46      4.10 o 
  -3   4  24       19.81       15.17      7.02 o 
  -2   4  24       64.05       45.63     21.41 o 
  -1   4  24       32.21       16.06      7.98 o 
   0   4  24       21.36       22.65      6.33 o 
   1   4  24        0.78       -1.70      5.53 o 
   2   4  24       20.34       25.58     11.89 o 
   3   4  24        2.24        7.69      5.86 o 
  -3   5  24        3.36       11.79      9.37 o 
  -2   5  24       20.46       35.27     13.72 o 
  -1   5  24        6.62        8.23      7.18 o 
   0   5  24       17.88       20.04      4.93 o 
   1   5  24        1.44        2.67      6.06 o 
   2   5  24        0.04        0.33      4.40 o 
   3   5  24        1.09        6.66      6.22 o 
  -2   6  24       12.23       13.08      6.18 o 
  -1   6  24       13.41       11.84      9.68 o 
   0   6  24       10.47       -1.84      5.56 o 
   1   6  24        3.60        6.80     13.51 o 
  -3   0  25       10.94       15.90      8.65 o 
  -1   0  25       55.87       47.66     11.43 o 
   1   0  25        0.38        9.47      6.48 o 
   3   0  25       13.52       20.23      6.95 o 
  -3   1  25        3.08        1.16      3.78 o 
  -2   1  25       20.29       16.82      5.87 o 
  -1   1  25       23.20       15.91      5.17 o 
   0   1  25       56.95       57.49      9.19 o 
   1   1  25        5.21        9.90      7.39 o 
   2   1  25       14.48       15.06      6.05 o 
   3   1  25       27.13       19.11      7.98 o 
   4   1  25        7.33        2.28      4.94 o 
  -3   2  25        5.44        7.48      4.01 o 
  -2   2  25       23.54       20.02      6.84 o 
  -1   2  25       24.36       20.21      9.82 o 
   0   2  25        8.70        6.46      5.18 o 
   1   2  25       38.50       47.97      8.48 o 
   2   2  25       10.65        8.19      6.69 o 
   3   2  25       16.46       18.04      7.51 o 
   4   2  25        0.07        1.74      6.11 o 
  -3   3  25        3.44       -1.90      3.88 o 
  -2   3  25       18.78       10.00      5.04 o 
  -1   3  25        0.07        2.24      3.58 o 
   0   3  25       73.88       88.42     15.53 o 
   1   3  25       11.20        6.56      5.47 o 
   2   3  25        9.05        7.68      6.60 o 
   3   3  25        4.81        4.09      5.59 o 
  -2   4  25       19.64       16.60      6.13 o 
  -1   4  25        5.06        3.29      5.35 o 
   0   4  25       10.93       15.25      7.71 o 
   1   4  25        2.03        9.55      7.43 o 
   2   4  25       27.83       22.23      9.68 o 
   3   4  25        1.03        8.14     11.35 o 
  -2   5  25        0.88        4.60      5.29 o 
  -1   5  25        1.06        0.52      4.36 o 
   0   5  25       11.23        1.23      6.12 o 
   1   5  25        8.05        7.05      7.16 o 
   2   5  25        0.81        2.73      5.08 o 
  -2   0  26       16.35       10.91      6.28 o 
   0   0  26       23.44       11.07      9.01 o 
   2   0  26       11.33       -7.36      7.36 o 
  -3   1  26       58.73       44.04      9.79 o 
  -2   1  26        1.74        5.27      3.93 o 
  -1   1  26        8.86        6.62      4.79 o 
   0   1  26        5.30       12.35      6.22 o 
   1   1  26        2.99        7.01      4.81 o 
   2   1  26        0.25        3.91      5.57 o 
   3   1  26       11.49       16.24      5.53 o 
  -3   2  26        0.77       -2.83      5.82 o 
  -2   2  26       22.33       22.80      6.95 o 
  -1   2  26        0.17       12.19      5.11 o 
   0   2  26        0.30        5.97      4.56 o 
   1   2  26       14.06       26.62      7.15 o 
   2   2  26       49.31       57.75      8.52 o 
   3   2  26        5.81        9.76      6.76 o 
  -3   3  26        4.92       15.49      9.16 o 
  -2   3  26        3.04       15.30      7.21 o 
  -1   3  26        1.54        8.05      4.49 o 
   0   3  26       20.53       24.13      8.08 o 
   1   3  26        1.48        3.93      6.16 o 
   2   3  26        0.72        0.86     13.46 o 
   3   3  26        1.74       -3.66      3.73 o 
  -2   4  26       59.59       45.60     11.55 o 
  -1   4  26       33.38       48.52      9.96 o 
   0   4  26        1.40        8.11      6.79 o 
   1   4  26       10.69       17.14      7.05 o 
   2   4  26        7.06       11.45      6.56 o 
  -1   5  26       19.95       12.20      9.32 o 
   0   5  26       27.48       23.31      7.98 o 
  -1   0  27        5.84       -2.47      6.90 o 
   1   0  27        0.03       19.56      4.79 o 
   3   0  27        0.47       -4.73      8.18 o 
  -2   1  27       31.87       36.19      7.76 o 
  -1   1  27        0.14        6.03      4.50 o 
   0   1  27       26.61       40.85      7.28 o 
   1   1  27        0.00       12.72      5.96 o 
   2   1  27        0.81       -5.56      5.56 o 
  -2   2  27        7.28        8.47      5.37 o 
  -1   2  27        9.22       11.73      5.71 o 
   0   2  27        5.36        5.50      7.18 o 
   1   2  27       19.44       31.99      8.44 o 
   2   2  27        0.60       -2.32      5.91 o 
  -2   3  27       11.28        8.98      7.69 o 
  -1   3  27        0.17        7.95      4.84 o 
   0   3  27       32.00       28.84      7.54 o 
   1   3  27        7.34       16.06      7.18 o 
   2   3  27        0.18       -0.16      5.13 o 
  -1   4  27       23.84       28.89      6.37 o 
   0   4  27        0.58       -1.16      5.50 o 
  -2   0  28      205.39      175.50     54.81 o 
   0   0  28       23.84       19.04      8.70 o 
   2   0  28       13.10       24.19     10.04 o 
  -2   1  28        0.21       -3.45      3.45 o 
  -1   1  28       41.16       32.60      7.46 o 
   0   1  28        0.46        7.61      4.18 o 
   1   1  28        1.77        5.16      7.39 o 
  -2   2  28       37.86       28.61     11.63 o 
  -1   2  28       84.04       64.86     15.19 o 
   0   2  28        8.62        8.16      8.70 o 
   1   2  28        0.14       15.30      7.15 o 
                                                 
